# Supplementary material for: The impact of digital technology on sports consumption: evidence from Chinese college students
Source: Front Psychol. 2025 May 20;16:1501327. doi: 10.3389/fpsyg.2025.1501327 (PMC12129995; doi:10.3389/fpsyg.2025.1501327)
Supplement: Supplementary file 1 [file Data_Sheet_1.zip]

Archive with 22 entries (21 files):
- Raw Data/
- Raw Data/.DS_Store
- Raw Data/6F941B9E6B.AmosP
- Raw Data/B0B349CAD0.AmosP
- Raw Data/CFA.amw
- Raw Data/Common Method Bias Test.AmosOutput
- Raw Data/Common Method Bias Test.amp
- Raw Data/Common Method Bias Test.amw
- Raw Data/Common Method Bias Test.bk1
- Raw Data/Cronbach’s α.spv
- Raw Data/data.sav
- Raw Data/Descriptive statistical analysis.spv
- Raw Data/Factor analysis.spv
- Raw Data/model.eddx
- Raw Data/path analysis.AmosOutput
- Raw Data/path analysis.amp
- Raw Data/path analysis.amw
- Raw Data/path analysis.bk1
- Raw Data/Sport Consumption Behavior data.xlsx
- Raw Data/structural equation model.eddx
- Raw Data/Test of the Moderated Mediation Model.spv
- Raw Data/Testing for the Mediation Effect.spv
