# Supplementary material for: The impact of digital technology on sports consumption: evidence from Chinese college students
Source: Front Psychol. 2025 May 20;16:1501327. doi: 10.3389/fpsyg.2025.1501327 (PMC12129995; doi:10.3389/fpsyg.2025.1501327)
Supplement: Supplementary file 2 [file Table_1.xlsx]

## Sheet: Sheet1
id	gender	grade	origin	Average monthly consumption level	area	service type	entertainment type	news type	Knowledge type	Type of education	Synthetic type	Comment type	Other types	Weekly frequency of exposure to online sports information	Weekly exposure time to online sports information	tangible sports consumption behavior	spectator sports consumption behavior	participatory sports consumption behavior	Average monthly sports consumption amount	physical exercise	Keep up with the Joneses	make a lot of friends	Enrich one's spare time	Master motor skills	Promote all-round development	Pursue fashion	Other aspects	Usage situation	Information query	Network consumption	Digital Technology Use	symbolic perception1	symbolic perception2	symbolic perception3	symbolic perception	Emotional experience1	Emotional experience2	Emotional experience3	Emotional experience	tangible sports consumption behavior1	tangible sports consumption behavior2	tangible sports consumption behavior3	tangible sports consumption behavior	spectator sports consumption behavior1	spectator sports consumption behavior2	spectator sports consumption behavior	participatory sports consumption behavior1	participatory sports consumption behavior2	participatory sports consumption behavior3
1	1	1	2	3	1	0	1	1	0	1	0	0	1	3	3	1	0	1	3	1	1	1	1	0	0	1	0	5	5	4	4.66667	3	2	3	2.66667	3	3	4	3.33333	3	4	4	3.66667	4	4	4	4	4	4
2	2	3	2	2	1	0	1	1	0	0	0	0	0	4	1	1	1	1	2	1	1	1	0	1	1	1	0	5	4	5	4.66667	5	5	5	5	5	4	4	4.33333	4	4	4	4	5	5	5	2	2	2
3	2	4	1	1	1	0	0	0	1	0	1	1	0	2	2	1	0	1	2	1	1	0	0	1	0	1	1	5	5	5	5	5	5	4	4.66667	4	5	5	4.66667	5	5	5	5	4	4	4	4	5	4
4	1	3	2	2	2	1	0	0	1	0	1	1	1	3	4	1	1	0	2	1	1	0	0	0	0	1	1	4	5	3	4	3	3	4	3.33333	3	1	3	2.33333	2	4	3	3	4	4	4	4	3	4
5	1	1	1	3	1	0	1	1	0	1	1	1	0	4	4	0	0	1	4	1	1	1	1	0	1	0	1	3	2	3	2.66667	3	3	4	3.33333	4	2	4	3.33333	2	3	2	2.33333	4	3	3.5	3	3	3
6	2	4	1	2	1	0	1	0	0	0	0	1	0	4	4	1	0	1	2	1	1	0	1	1	1	1	1	4	3	4	3.66667	4	3	4	3.66667	3	3	4	3.33333	4	5	5	4.66667	4	4	4	3	3	3
7	1	1	1	3	2	1	1	1	0	1	0	0	1	4	2	0	1	1	4	1	0	0	0	1	1	1	0	3	2	2	2.33333	3	3	3	3	4	4	5	4.33333	4	4	4	4	3	3	3	5	4	5
8	1	3	1	3	1	1	0	1	0	1	1	1	1	4	4	1	0	1	4	1	1	1	1	0	0	0	1	5	5	5	5	5	4	5	4.66667	4	5	5	4.66667	5	4	5	4.66667	5	5	5	4	4	5
9	1	2	2	2	1	1	0	0	0	0	0	0	1	3	5	1	0	1	2	1	0	1	1	0	0	1	0	4	4	3	3.66667	5	4	4	4.33333	3	3	4	3.33333	3	5	3	3.66667	3	4	3.5	4	4	4
10	1	1	1	1	1	0	0	0	1	0	1	1	1	4	3	1	1	1	1	1	1	1	1	1	0	1	1	3	3	3	3	3	3	3	3	4	3	4	3.66667	4	4	4	4	3	3	3	3	4	3
11	1	3	1	4	1	1	0	0	0	1	1	1	1	4	5	0	0	1	5	1	0	0	1	0	0	0	1	4	4	5	4.33333	4	5	5	4.66667	4	2	4	3.33333	4	4	4	4	4	4	4	5	4	4
12	1	2	2	2	1	0	1	1	0	0	1	0	0	1	3	1	0	1	2	1	0	0	1	1	0	0	1	3	4	3	3.33333	4	4	4	4	2	4	3	3	4	4	4	4	5	4	4.5	3	4	3
13	1	3	2	1	1	0	0	0	0	1	1	0	0	1	3	1	1	1	2	1	1	0	1	0	1	1	0	4	3	3	3.33333	5	4	5	4.66667	4	3	3	3.33333	5	4	3	4	4	3	3.5	3	3	3
14	2	2	2	1	2	1	1	0	0	0	0	1	1	1	1	1	1	1	2	1	1	0	1	1	0	0	0	5	5	5	5	5	5	4	4.66667	4	5	5	4.66667	5	5	5	5	5	3	4	4	5	5
15	1	4	2	3	1	0	1	0	0	1	0	0	0	4	4	0	0	1	4	0	0	1	1	1	1	0	1	2	3	2	2.33333	4	3	2	3	4	2	4	3.33333	2	2	2	2	3	4	3.5	4	3	3
16	1	3	1	3	1	0	0	1	1	0	0	1	0	3	3	1	0	1	3	1	0	0	1	1	1	1	0	4	3	4	3.66667	4	5	4	4.33333	4	4	5	4.33333	5	4	4	4.33333	5	4	4.5	4	4	4
17	1	3	1	3	2	0	1	1	1	1	0	1	0	2	2	0	1	1	4	0	1	0	0	1	0	0	0	3	4	3	3.33333	5	4	3	4	3	4	4	3.66667	3	2	3	2.66667	3	3	3	5	4	4
18	1	2	1	3	1	1	1	1	0	0	0	0	1	4	1	0	0	1	4	1	0	0	0	0	0	1	1	3	3	4	3.33333	3	3	2	2.66667	5	4	5	4.66667	4	4	3	3.66667	2	2	2	3	3	2
19	1	1	2	4	1	0	1	1	1	1	1	0	1	3	1	1	0	1	5	1	1	0	0	0	1	1	1	3	3	3	3	4	4	2	3.33333	4	3	4	3.66667	3	3	4	3.33333	3	4	3.5	4	3	4
20	1	2	1	2	1	0	1	1	0	0	1	0	0	2	1	1	1	1	3	1	0	0	0	0	0	1	1	4	4	4	4	5	5	5	5	5	4	4	4.33333	4	5	4	4.33333	5	5	5	4	5	4
21	1	3	1	1	1	0	0	0	1	0	1	1	1	2	5	0	1	1	1	1	0	1	0	0	0	1	1	5	4	4	4.33333	3	4	3	3.33333	5	5	5	5	5	5	5	5	3	3	3	4	3	4
22	1	1	2	4	1	1	0	0	0	0	0	1	0	1	3	1	0	1	4	1	0	0	1	1	1	0	1	4	4	4	4	5	3	4	4	3	4	2	3	4	3	3	3.33333	4	4	4	5	4	5
23	1	2	1	2	1	0	0	1	0	1	1	0	0	2	1	1	1	1	3	1	1	1	1	0	0	0	0	4	3	3	3.33333	3	3	3	3	4	3	4	3.66667	3	3	3	3	5	5	5	3	4	4
24	1	4	2	2	1	0	1	1	1	0	1	0	0	4	4	1	0	1	3	1	1	0	0	1	1	1	1	4	2	2	2.66667	3	2	3	2.66667	2	1	4	2.33333	4	5	4	4.33333	5	5	5	4	4	5
25	2	4	2	2	2	0	1	1	0	0	0	0	0	1	4	0	1	1	2	1	1	1	0	0	0	0	1	5	4	4	4.33333	2	3	1	2	3	5	5	4.33333	2	2	2	2	5	4	4.5	2	2	3
26	2	3	2	2	1	0	1	1	0	1	1	0	1	2	2	1	0	1	3	1	1	0	0	1	0	0	1	5	4	3	4	3	3	4	3.33333	3	3	4	3.33333	3	4	4	3.66667	4	4	4	3	5	5
27	2	2	1	3	2	1	0	1	0	1	0	0	1	4	3	1	0	0	4	1	1	0	1	0	1	1	0	3	5	3	3.66667	4	3	3	3.33333	4	3	4	3.66667	3	3	3	3	3	3	3	4	3	4
28	1	4	1	2	1	1	0	0	1	1	0	0	1	4	4	1	1	1	3	1	0	1	1	0	1	0	0	3	3	2	2.66667	4	3	5	4	4	5	3	4	4	5	5	4.66667	5	5	5	4	3	4
29	2	2	2	4	1	1	1	0	0	1	1	1	1	4	1	0	1	1	4	1	1	0	1	0	1	0	1	3	4	3	3.33333	4	2	4	3.33333	4	2	3	3	3	3	4	3.33333	3	3	3	4	2	3
30	2	3	2	2	1	0	0	0	0	0	1	1	0	4	3	1	0	1	2	0	0	0	0	1	0	1	1	4	5	5	4.66667	3	4	4	3.66667	3	2	4	3	5	5	3	4.33333	4	5	4.5	3	3	3
31	1	1	1	3	1	0	1	0	1	1	1	0	0	1	1	0	1	0	4	1	1	0	0	1	0	0	1	2	3	4	3	4	2	3	3	4	4	3	3.66667	3	4	3	3.33333	3	4	3.5	4	3	3
32	2	2	1	3	1	1	1	1	1	1	1	1	1	1	3	1	0	0	4	0	1	0	0	0	1	0	0	4	5	4	4.33333	4	3	4	3.66667	4	3	3	3.33333	4	5	3	4	5	5	5	3	3	2
33	1	1	2	3	1	0	1	1	1	1	0	1	1	4	1	1	0	0	3	1	1	1	1	1	1	1	1	5	4	5	4.66667	3	3	4	3.33333	4	5	5	4.66667	4	5	4	4.33333	4	4	4	5	5	4
34	2	4	2	1	2	1	0	0	0	1	1	0	0	3	4	0	1	0	2	1	0	0	1	0	0	0	1	3	3	4	3.33333	3	2	3	2.66667	3	3	4	3.33333	2	3	2	2.33333	3	4	3.5	2	3	2
35	1	3	2	4	1	1	1	1	0	1	1	1	1	4	5	1	1	1	5	1	1	1	1	1	0	1	1	4	4	5	4.33333	4	4	3	3.66667	4	3	3	3.33333	4	4	3	3.66667	4	3	3.5	4	3	3
36	1	4	1	2	2	0	0	1	1	0	0	1	1	1	2	1	0	0	2	1	1	0	0	1	0	1	0	1	2	1	1.33333	4	4	4	4	2	3	3	2.66667	2	2	2	2	5	5	5	4	3	3
37	2	1	1	4	1	1	0	1	1	0	1	1	1	1	5	1	0	0	4	1	0	0	1	1	0	1	1	2	3	2	2.33333	3	2	2	2.33333	2	2	2	2	4	5	5	4.66667	5	4	4.5	4	5	5
38	2	3	1	2	2	0	1	0	1	0	0	1	1	2	2	1	1	1	2	1	1	1	0	0	0	1	0	5	5	5	5	4	4	5	4.33333	5	5	4	4.66667	5	4	5	4.66667	5	5	5	4	4	5
39	1	1	1	3	3	1	0	0	1	0	1	1	1	4	5	1	0	1	3	1	1	0	1	1	1	0	1	3	3	1	2.33333	3	2	2	2.33333	2	2	3	2.33333	2	2	3	2.33333	3	3	3	4	3	5
40	2	3	1	5	1	0	1	1	1	1	1	1	1	4	1	1	0	0	5	1	0	0	0	0	0	1	1	4	3	3	3.33333	3	3	3	3	5	4	4	4.33333	3	4	4	3.66667	2	3	2.5	3	3	3
41	2	4	2	2	3	0	0	1	1	0	0	0	1	3	2	1	0	0	3	1	0	0	0	0	1	0	1	3	2	3	2.66667	3	3	3	3	3	2	2	2.33333	2	2	2	2	4	3	3.5	4	4	4
42	1	4	1	3	1	1	0	1	0	0	0	1	1	3	1	0	0	1	4	1	1	1	1	0	1	0	1	2	3	4	3	3	2	2	2.33333	2	4	4	3.33333	3	3	2	2.66667	3	3	3	4	3	4
43	1	3	1	2	3	1	0	0	1	1	1	1	0	2	5	1	0	1	2	1	0	0	0	0	0	1	0	4	4	5	4.33333	5	5	5	5	3	3	4	3.33333	4	5	4	4.33333	5	5	5	3	5	4
44	2	4	2	3	2	0	1	1	1	1	0	0	1	1	4	0	1	1	3	1	0	1	1	1	1	1	1	4	4	3	3.66667	5	4	3	4	3	5	5	4.33333	4	5	5	4.66667	2	2	2	4	5	4
45	2	1	1	3	2	1	0	1	0	1	0	0	1	4	5	1	0	0	3	1	1	1	1	1	0	1	0	5	4	3	4	3	4	4	3.66667	5	5	5	5	4	5	3	4	4	3	3.5	3	4	3
46	1	2	2	2	3	0	0	0	0	1	1	0	0	4	2	0	0	1	2	0	1	1	0	1	1	0	1	1	2	3	2	2	1	1	1.33333	2	1	1	1.33333	2	2	1	1.66667	1	1	1	2	2	2
47	1	3	1	3	3	0	1	1	1	1	1	0	0	4	5	0	0	1	4	1	1	0	1	1	0	1	1	2	1	1	1.33333	2	1	1	1.33333	2	1	1	1.33333	4	5	5	4.66667	4	5	4.5	5	5	5
48	2	4	1	2	3	1	0	0	0	0	0	0	0	4	4	1	1	0	3	1	1	0	0	0	0	1	1	4	5	3	4	4	4	4	4	4	3	3	3.33333	3	4	4	3.66667	5	4	4.5	4	5	5
49	1	3	2	2	2	0	0	0	1	1	1	1	1	2	5	1	1	1	2	1	1	0	1	1	1	1	1	2	3	3	2.66667	4	2	2	2.66667	2	3	3	2.66667	2	3	3	2.66667	4	4	4	3	4	3
50	2	4	1	4	3	1	0	0	0	1	0	1	0	1	4	0	1	0	4	1	1	0	0	1	0	1	1	3	4	4	3.66667	2	3	2	2.33333	4	2	4	3.33333	2	4	3	3	3	3	3	4	2	3
51	2	3	2	3	1	0	1	1	1	1	1	1	0	3	3	1	1	1	4	1	1	1	1	0	1	1	1	2	3	2	2.33333	4	2	3	3	3	3	2	2.66667	3	4	2	3	3	3	3	2	3	3
52	1	1	2	3	3	1	0	0	1	1	1	0	1	4	2	1	0	0	4	1	1	0	0	0	1	1	0	4	3	3	3.33333	3	3	3	3	4	4	5	4.33333	3	3	2	2.66667	4	3	3.5	3	3	4
53	2	1	2	1	3	1	0	0	0	1	0	1	0	4	3	1	0	0	1	1	1	0	0	0	1	0	1	4	5	5	4.66667	5	4	5	4.66667	5	5	4	4.66667	5	5	5	5	5	4	4.5	4	4	5
54	1	1	1	2	3	1	1	0	0	1	0	0	1	4	1	0	0	1	2	1	1	0	1	0	1	0	1	5	5	5	5	4	4	5	4.33333	5	5	5	5	4	5	5	4.66667	5	5	5	5	4	4
55	2	4	2	4	3	0	1	0	1	0	1	1	1	1	1	0	1	1	5	1	0	1	1	1	1	1	1	2	2	3	2.33333	2	2	3	2.33333	3	5	5	4.33333	4	4	4	4	3	4	3.5	5	4	4
56	2	4	1	4	2	0	0	1	1	1	1	1	0	2	2	1	0	1	4	1	0	0	1	0	1	1	1	2	2	3	2.33333	1	1	2	1.33333	3	4	4	3.66667	2	1	2	1.66667	1	2	1.5	1	2	1
57	1	1	2	3	3	0	0	0	1	1	1	1	0	2	5	1	1	1	4	1	1	0	1	0	1	1	1	5	4	3	4	5	5	5	5	5	4	5	4.66667	3	5	5	4.33333	4	4	4	4	5	4
58	2	4	1	4	1	0	0	0	1	1	1	1	0	3	3	0	1	1	5	1	0	0	0	1	0	0	1	4	4	5	4.33333	4	4	4	4	3	3	2	2.66667	5	5	5	5	4	4	4	3	4	3
59	2	2	2	4	3	0	1	1	0	0	0	0	0	1	4	1	0	1	4	1	1	1	0	0	1	0	0	3	4	4	3.66667	4	3	4	3.66667	5	4	4	4.33333	3	5	3	3.66667	5	5	5	3	3	3
60	2	3	1	3	2	0	1	0	1	0	1	1	0	4	3	0	1	1	3	1	1	0	1	1	1	1	1	3	4	3	3.33333	3	4	4	3.66667	5	3	4	4	3	3	3	3	4	3	3.5	4	4	3
61	1	4	2	1	1	0	1	0	0	1	0	0	1	4	5	0	0	1	1	1	1	1	1	0	1	0	1	5	5	4	4.66667	4	4	5	4.33333	5	4	5	4.66667	5	5	4	4.66667	5	4	4.5	4	3	4
62	2	3	1	4	3	0	1	0	1	1	1	1	0	1	4	1	1	1	4	1	0	1	0	1	0	1	1	4	4	4	4	3	3	3	3	3	5	5	4.33333	3	3	4	3.33333	5	5	5	3	3	3
63	1	3	2	2	2	0	0	0	0	1	0	1	1	3	3	0	0	1	3	0	1	0	1	1	1	1	0	4	3	4	3.66667	4	5	5	4.66667	5	3	5	4.33333	4	4	4	4	5	5	5	4	4	5
64	2	4	1	2	2	1	0	1	1	1	1	0	0	4	4	0	1	1	3	1	0	1	0	0	0	1	0	4	4	3	3.66667	4	5	3	4	4	5	4	4.33333	5	3	4	4	5	5	5	2	2	3
65	1	3	2	2	1	1	0	1	0	0	0	1	1	1	5	0	1	1	3	1	0	1	1	0	0	1	0	2	4	2	2.66667	5	5	5	5	3	3	5	3.66667	3	3	3	3	3	5	4	5	5	4
66	1	2	2	4	3	0	0	0	1	1	1	0	1	4	4	1	0	1	5	0	1	0	1	1	1	1	1	4	5	5	4.66667	5	3	4	4	3	3	4	3.33333	4	3	3	3.33333	3	5	4	3	4	3
67	2	4	2	3	1	1	0	0	0	1	0	0	0	4	4	1	0	1	4	1	1	1	1	0	0	0	1	5	5	3	4.33333	5	5	5	5	4	4	3	3.66667	5	4	4	4.33333	3	3	3	3	5	5
68	1	3	1	3	3	1	0	1	1	0	1	0	1	4	2	1	1	1	3	0	0	0	1	0	1	1	1	3	5	3	3.66667	3	3	3	3	5	4	4	4.33333	4	5	3	4	5	5	5	5	4	4
69	2	2	1	5	2	0	1	0	0	0	1	0	0	4	4	1	0	1	5	1	1	1	1	1	0	0	0	4	5	4	4.33333	5	5	4	4.66667	5	4	5	4.66667	4	4	4	4	2	2	2	4	4	5
70	2	1	1	1	1	0	1	0	0	0	0	1	1	4	4	1	0	1	1	1	1	1	1	0	1	1	1	5	5	5	5	5	4	4	4.33333	5	5	4	4.66667	5	5	5	5	5	5	5	5	4	5
71	2	4	1	4	1	0	1	1	0	1	1	0	0	2	5	0	1	1	4	1	1	1	1	1	0	1	1	4	5	5	4.66667	2	2	2	2	3	3	4	3.33333	4	4	2	3.33333	3	2	2.5	4	3	4
72	2	2	1	3	3	0	1	0	0	1	1	0	0	4	4	1	1	1	4	1	0	0	1	1	1	0	1	3	3	4	3.33333	4	2	3	3	4	5	4	4.33333	4	4	4	4	3	3	3	5	5	5
73	2	1	2	3	2	1	0	1	0	1	1	0	1	4	5	1	0	1	3	1	1	0	1	1	0	0	0	2	3	4	3	5	4	5	4.66667	4	3	2	3	4	4	3	3.66667	3	4	3.5	3	3	3
74	1	4	1	1	1	0	0	1	0	0	1	0	1	3	3	0	1	1	1	1	1	1	0	0	1	1	1	4	3	2	3	4	5	4	4.33333	3	3	3	3	5	4	5	4.66667	3	3	3	3	3	4
75	2	3	2	2	3	0	0	1	0	1	1	1	1	1	5	1	1	1	2	1	1	1	1	1	0	1	0	3	2	1	2	2	1	1	1.33333	1	2	1	1.33333	2	2	2	2	2	3	2.5	1	2	1
76	2	1	2	3	2	0	1	0	1	0	1	0	1	4	3	1	0	1	3	1	0	0	1	1	1	1	1	3	4	3	3.33333	5	3	3	3.66667	5	5	3	4.33333	3	4	4	3.66667	5	5	5	5	4	3
77	1	2	1	3	3	1	0	1	0	0	0	0	1	2	3	1	0	1	4	1	0	1	1	0	0	0	1	3	2	2	2.33333	2	2	2	2	1	2	2	1.66667	3	1	1	1.66667	1	3	2	3	3	3
78	2	4	1	3	1	0	0	0	0	0	1	1	0	4	4	1	0	1	4	0	0	0	1	1	0	0	1	4	5	5	4.66667	4	5	4	4.33333	4	5	5	4.66667	4	4	4	4	5	4	4.5	5	4	5
79	2	1	1	4	1	1	1	1	1	0	1	0	1	2	5	1	0	1	5	1	0	0	1	1	1	1	1	4	4	3	3.66667	4	4	5	4.33333	4	4	5	4.33333	4	5	5	4.66667	4	4	4	4	5	4
80	1	2	1	4	3	1	0	0	0	0	0	0	1	2	3	1	0	1	5	1	0	0	0	1	0	0	0	3	4	3	3.33333	3	3	4	3.33333	3	4	4	3.66667	3	4	3	3.33333	4	3	3.5	3	4	4
81	2	1	2	3	1	0	1	0	0	0	0	1	1	3	5	0	0	1	4	0	1	0	1	0	1	1	1	3	3	2	2.66667	4	2	2	2.66667	4	4	3	3.66667	3	4	2	3	3	4	3.5	3	3	3
82	2	4	1	5	3	1	0	1	1	0	1	1	1	4	4	1	0	1	5	0	1	0	1	0	0	0	1	3	2	1	2	4	4	4	4	1	1	3	1.66667	1	2	2	1.66667	2	2	2	1	2	1
83	2	2	1	3	1	1	0	0	0	1	0	0	1	4	4	1	1	1	3	1	1	1	0	0	0	1	1	3	3	4	3.33333	4	1	2	2.33333	3	3	5	3.66667	3	2	1	2	2	4	3	4	3	2
84	2	2	2	3	2	0	1	0	1	1	0	0	1	4	3	1	1	1	4	1	0	0	1	0	1	1	0	3	3	4	3.33333	3	4	4	3.66667	3	5	5	4.33333	3	3	3	3	3	3	3	3	4	3
85	2	1	2	3	1	0	1	1	1	0	1	1	1	2	4	1	1	1	3	1	0	1	0	1	1	1	0	2	3	2	2.33333	3	3	3	3	5	3	3	3.66667	3	4	4	3.66667	4	3	3.5	4	4	3
86	1	3	2	1	2	0	1	0	0	1	0	1	1	4	5	0	0	1	2	1	0	1	0	1	0	1	0	4	4	4	4	4	2	4	3.33333	3	3	3	3	5	5	5	5	4	4	4	4	4	4
87	1	4	2	2	2	1	0	1	0	0	1	1	1	3	3	1	0	1	3	1	0	1	1	0	1	1	0	4	4	5	4.33333	2	4	4	3.33333	3	3	2	2.66667	5	4	5	4.66667	4	4	4	4	4	4
88	1	1	1	3	3	1	1	0	1	0	1	0	1	4	1	0	0	1	4	1	0	1	1	1	0	1	0	4	4	5	4.33333	4	4	5	4.33333	5	5	4	4.66667	4	5	5	4.66667	3	3	3	5	4	4
89	1	2	1	2	1	1	0	0	0	0	0	0	1	2	2	1	1	1	2	1	1	1	1	1	0	1	1	4	4	4	4	4	4	3	3.66667	5	3	3	3.66667	3	5	3	3.66667	5	5	5	3	3	4
90	2	4	1	2	2	0	1	1	1	1	0	1	0	3	3	1	0	1	3	1	0	0	1	1	0	0	1	4	5	5	4.66667	3	4	4	3.66667	5	4	3	4	5	4	5	4.66667	3	3	3	3	3	5
91	2	4	2	3	2	0	0	1	0	0	1	0	1	1	1	0	0	1	3	1	1	0	0	0	1	1	0	4	5	4	4.33333	5	5	4	4.66667	3	4	4	3.66667	4	5	5	4.66667	5	5	5	3	4	4
92	2	4	2	3	2	0	1	0	1	1	0	0	1	3	1	1	0	1	4	1	0	0	1	1	0	1	0	5	4	3	4	5	4	4	4.33333	4	3	3	3.33333	5	4	4	4.33333	3	3	3	5	3	3
93	2	2	1	5	2	1	1	1	1	0	0	1	0	4	3	0	1	0	5	1	0	0	1	0	1	1	1	5	5	5	5	4	3	2	3	3	2	3	2.66667	4	3	4	3.66667	4	3	3.5	3	3	3
94	1	1	2	1	1	1	1	0	1	0	1	0	1	4	5	1	1	1	2	1	1	1	0	1	0	0	1	3	3	4	3.33333	4	4	3	3.66667	5	4	5	4.66667	4	5	4	4.33333	3	3	3	3	3	3
95	2	2	2	1	1	1	1	0	0	1	0	0	1	4	4	1	1	0	1	1	1	0	1	0	1	0	0	3	4	3	3.33333	5	4	4	4.33333	4	3	4	3.66667	3	3	3	3	5	5	5	3	3	4
96	1	4	2	1	2	1	1	0	0	1	1	1	1	1	5	1	0	1	2	1	0	0	0	1	1	1	1	5	5	3	4.33333	3	5	3	3.66667	4	3	2	3	4	5	5	4.66667	4	5	4.5	3	3	3
97	1	4	2	2	1	1	0	0	0	1	1	0	1	4	2	0	0	1	2	1	1	0	0	0	1	0	1	4	5	5	4.66667	4	4	4	4	5	5	4	4.66667	5	4	5	4.66667	5	5	5	5	4	4
98	1	1	2	2	3	1	1	0	0	1	0	1	1	4	5	0	1	0	3	1	1	1	1	1	1	1	1	4	5	5	4.66667	4	3	5	4	5	5	5	5	4	4	3	3.66667	4	4	4	5	4	5
99	1	3	1	3	1	1	1	0	0	1	0	0	1	4	2	1	0	0	4	1	0	1	0	1	0	1	0	2	2	3	2.33333	2	3	2	2.33333	2	2	4	2.66667	3	2	3	2.66667	2	2	2	4	3	5
100	1	1	1	4	2	0	0	0	0	1	0	1	0	1	4	1	1	1	5	1	0	0	0	1	1	1	1	3	3	2	2.66667	3	3	3	3	3	4	4	3.66667	3	5	5	4.33333	3	3	3	4	4	5
101	1	4	1	3	2	1	1	0	0	0	1	0	1	4	3	1	0	1	3	1	0	1	0	1	1	0	0	5	4	3	4	4	4	2	3.33333	3	2	3	2.66667	5	5	5	5	4	3	3.5	3	5	5
102	2	2	2	3	2	1	0	0	1	0	0	0	1	1	3	0	0	1	4	1	1	0	0	0	1	1	1	5	4	5	4.66667	3	3	3	3	5	5	5	5	3	3	4	3.33333	2	3	2.5	2	3	3
103	1	2	2	3	1	0	1	0	1	0	0	0	0	2	4	1	1	1	4	1	0	1	1	0	0	1	1	5	4	3	4	3	3	2	2.66667	3	2	3	2.66667	4	5	3	4	4	4	4	5	5	5
104	1	3	2	2	2	1	0	0	1	1	1	0	0	3	5	0	1	1	3	1	1	0	1	0	1	0	1	3	2	3	2.66667	4	3	3	3.33333	3	2	3	2.66667	3	3	3	3	3	3	3	4	3	4
105	1	4	1	1	1	1	1	1	1	0	1	1	0	2	2	1	1	1	1	1	0	0	1	1	0	0	0	3	4	4	3.66667	3	4	4	3.66667	3	3	5	3.66667	4	4	4	4	5	5	5	3	3	4
106	1	1	1	3	1	1	0	1	0	1	1	1	1	4	2	0	0	1	4	1	0	1	0	0	0	1	1	4	4	2	3.33333	4	5	4	4.33333	4	3	3	3.33333	3	3	3	3	3	4	3.5	3	3	4
107	2	1	1	4	3	1	0	0	1	0	1	0	0	4	3	1	1	0	5	0	0	0	0	0	0	1	1	5	4	5	4.66667	3	3	2	2.66667	4	4	3	3.66667	4	3	2	3	4	3	3.5	4	3	4
108	2	4	1	4	1	0	1	0	0	1	0	1	0	4	4	1	0	1	4	1	1	0	1	0	1	0	1	2	3	2	2.33333	4	4	3	3.66667	4	4	4	4	3	4	2	3	3	4	3.5	4	4	4
109	2	4	1	4	2	1	1	0	1	0	0	0	0	4	2	1	1	0	5	1	1	0	0	0	0	0	1	4	5	5	4.66667	3	3	3	3	4	3	3	3.33333	2	3	3	2.66667	4	3	3.5	5	5	4
110	2	3	1	2	1	1	0	1	1	0	0	1	0	4	2	1	0	0	3	1	1	0	0	1	1	1	1	3	3	2	2.66667	3	2	2	2.33333	4	4	4	4	3	3	2	2.66667	5	5	5	4	3	3
111	1	3	2	1	2	1	1	1	0	0	0	0	1	4	3	0	1	0	1	0	0	0	0	1	1	0	1	5	5	5	5	4	5	4	4.33333	4	5	5	4.66667	5	5	5	5	5	5	5	5	4	5
112	2	2	2	3	2	0	1	0	0	0	1	0	1	4	3	1	1	0	4	1	1	0	1	1	1	1	1	4	5	4	4.33333	4	3	3	3.33333	3	4	2	3	3	3	2	2.66667	3	3	3	4	2	3
113	1	1	1	4	1	0	1	0	0	0	1	1	0	4	3	1	1	1	5	1	0	0	1	0	1	0	1	3	4	5	4	5	4	4	4.33333	3	3	4	3.33333	3	3	2	2.66667	4	5	4.5	4	3	4
114	2	1	1	3	3	1	1	1	0	0	0	0	1	3	2	1	1	1	3	1	1	0	1	0	0	1	1	4	4	5	4.33333	3	2	3	2.66667	4	3	4	3.66667	4	4	4	4	5	5	5	4	4	4
115	1	1	1	4	2	0	0	0	0	0	1	0	0	1	1	0	1	0	5	1	1	0	0	0	1	1	1	3	3	2	2.66667	3	2	2	2.33333	4	4	5	4.33333	2	4	2	2.66667	3	3	3	3	4	4
116	1	4	2	2	2	0	1	1	1	0	0	0	1	3	2	0	0	1	3	1	1	1	0	0	0	1	1	2	2	2	2	1	2	2	1.66667	2	2	1	1.66667	1	1	2	1.33333	3	2	2.5	1	2	2
117	1	1	2	3	1	0	0	1	1	0	1	1	1	3	3	0	1	1	3	1	0	0	0	1	1	0	1	2	2	3	2.33333	3	3	1	2.33333	3	3	2	2.66667	2	3	2	2.33333	3	3	3	2	3	3
118	1	1	1	4	2	0	1	1	1	0	0	1	0	3	4	1	0	1	4	1	0	1	0	1	0	0	1	4	4	5	4.33333	3	3	1	2.33333	2	2	2	2	3	3	4	3.33333	3	5	4	3	5	5
119	2	3	2	3	1	1	1	0	1	0	1	0	0	5	4	0	1	1	3	1	0	0	0	1	0	0	0	3	4	3	3.33333	4	2	3	3	2	4	3	3	3	4	2	3	3	3	3	4	3	3
120	1	2	1	5	2	1	1	0	0	1	1	1	0	3	1	1	0	1	5	1	1	0	0	0	0	1	1	3	4	5	4	3	3	3	3	4	4	3	3.66667	4	5	4	4.33333	4	4	4	3	4	4
121	1	1	2	2	1	0	1	0	1	0	1	0	0	3	2	1	0	1	2	1	1	1	0	0	1	1	1	5	4	3	4	4	4	5	4.33333	3	4	4	3.66667	3	5	5	4.33333	4	5	4.5	4	4	4
122	2	4	1	2	2	1	1	1	1	1	1	0	0	4	3	0	1	1	3	1	0	0	0	0	0	1	1	3	3	4	3.33333	4	4	3	3.66667	2	3	3	2.66667	4	4	5	4.33333	3	4	3.5	4	3	4
123	2	4	1	2	3	0	1	0	1	0	1	1	0	4	1	1	1	1	3	1	0	0	0	0	1	1	1	3	3	2	2.66667	4	4	4	4	3	3	4	3.33333	4	5	4	4.33333	5	5	5	4	4	3
124	2	2	1	1	1	1	0	0	0	1	0	1	1	3	3	1	0	1	1	0	0	1	0	0	1	1	1	3	3	2	2.66667	4	5	4	4.33333	5	4	4	4.33333	5	4	5	4.66667	3	5	4	3	3	3
125	1	2	2	1	3	1	0	0	1	0	1	0	1	3	5	1	1	1	2	1	0	1	0	1	0	1	0	3	4	3	3.33333	3	3	3	3	3	3	4	3.33333	3	3	4	3.33333	4	5	4.5	4	3	4
126	1	2	2	2	1	0	0	1	1	1	0	1	1	3	4	0	0	1	2	0	0	1	1	0	1	0	0	4	5	4	4.33333	5	4	5	4.66667	5	4	4	4.33333	5	5	5	5	4	4	4	2	3	3
127	1	1	1	2	1	0	1	0	0	1	1	0	0	5	3	0	0	1	3	1	0	0	1	1	1	0	1	5	5	4	4.66667	5	4	4	4.33333	5	5	3	4.33333	3	3	4	3.33333	5	5	5	5	4	4
128	2	2	2	1	2	1	1	0	0	0	0	0	0	3	4	1	0	1	1	1	1	0	0	0	1	1	1	3	3	3	3	2	1	2	1.66667	3	1	2	2	3	3	4	3.33333	3	3	3	3	1	3
129	2	1	1	5	3	0	1	0	1	1	0	0	1	3	4	1	1	1	5	0	1	0	0	1	0	0	0	5	5	4	4.66667	4	3	3	3.33333	5	5	4	4.66667	3	4	4	3.66667	3	4	3.5	3	3	3
130	1	3	1	2	3	0	1	1	1	1	1	1	1	3	2	1	1	1	3	1	1	1	1	0	1	0	1	3	2	2	2.33333	3	1	2	2	1	2	2	1.66667	2	2	1	1.66667	3	4	3.5	2	3	1
131	2	2	1	3	2	0	1	0	1	0	1	1	1	5	4	0	1	1	3	0	0	0	1	0	1	0	1	5	4	5	4.66667	4	2	2	2.66667	4	3	4	3.66667	4	3	2	3	3	4	3.5	4	4	4
132	2	1	2	3	3	0	0	1	0	0	0	1	1	1	4	0	1	1	4	0	1	0	1	0	0	0	1	2	2	3	2.33333	3	3	3	3	3	2	3	2.66667	2	2	3	2.33333	3	2	2.5	4	4	4
133	1	1	2	1	2	1	0	0	1	1	1	0	1	3	4	1	0	1	1	1	1	0	1	0	1	1	1	4	4	5	4.33333	4	4	5	4.33333	3	4	3	3.33333	3	4	5	4	4	4	4	5	5	4
134	1	4	1	4	2	0	1	1	1	1	0	1	1	1	5	1	0	1	4	1	1	0	0	0	1	0	1	1	1	2	1.33333	1	1	2	1.33333	1	1	2	1.33333	4	5	4	4.33333	5	4	4.5	5	5	5
135	1	1	2	3	1	0	1	1	1	0	0	0	1	3	4	1	0	1	4	1	1	0	1	0	0	0	1	4	3	3	3.33333	4	4	4	4	4	5	5	4.66667	3	3	4	3.33333	3	3	3	4	4	4
136	1	2	2	3	3	0	0	1	1	1	0	1	0	1	2	0	1	1	4	1	1	1	0	1	0	1	1	2	2	3	2.33333	3	3	3	3	2	2	2	2	1	2	1	1.33333	3	2	2.5	3	1	2
137	1	4	2	2	1	1	0	1	1	1	0	1	1	3	4	0	1	1	2	1	1	0	0	0	0	1	1	2	3	3	2.66667	3	3	2	2.66667	2	3	3	2.66667	3	3	2	2.66667	3	5	4	4	3	4
138	1	3	2	3	3	1	0	1	1	1	1	1	0	4	4	0	0	1	3	1	1	0	1	0	1	1	1	3	3	2	2.66667	3	2	3	2.66667	3	3	4	3.33333	4	3	3	3.33333	3	3	3	3	3	4
139	1	3	1	2	2	1	0	1	0	1	0	0	1	5	1	1	1	1	3	1	1	1	1	0	1	0	1	4	3	4	3.66667	5	4	5	4.66667	5	5	4	4.66667	4	4	5	4.33333	5	5	5	3	3	3
140	1	3	2	2	1	0	1	1	0	0	1	0	1	3	5	0	1	0	3	1	1	0	1	1	0	1	1	3	4	3	3.33333	4	3	3	3.33333	3	3	4	3.33333	3	3	3	3	3	3	3	4	3	3
141	2	1	2	3	1	0	1	1	1	0	0	1	1	3	5	1	0	1	4	0	1	0	0	0	0	0	1	4	3	2	3	4	3	2	3	4	3	3	3.33333	2	3	2	2.33333	3	3	3	4	3	3
142	1	1	1	3	1	0	0	1	1	0	0	1	0	3	3	1	0	0	4	0	1	0	1	0	0	0	1	4	4	5	4.33333	4	3	4	3.66667	4	5	5	4.66667	2	4	3	3	4	4	4	3	3	4
143	1	3	1	2	3	0	1	1	1	1	1	0	1	1	5	1	0	0	3	1	1	0	0	0	1	1	1	2	4	3	3	3	2	3	2.66667	3	5	5	4.33333	2	2	3	2.33333	3	5	4	3	2	4
144	2	1	2	2	2	0	0	0	1	0	0	0	1	3	4	1	0	1	2	1	1	0	1	0	1	0	1	3	5	3	3.66667	3	3	2	2.66667	1	3	3	2.33333	3	2	3	2.66667	2	3	2.5	3	4	4
145	1	2	2	2	1	1	1	0	0	0	1	0	1	3	4	1	1	1	3	0	1	1	0	0	0	1	1	4	5	5	4.66667	5	5	3	4.33333	4	4	3	3.66667	3	3	2	2.66667	4	5	4.5	5	5	5
146	1	2	2	5	1	1	1	1	0	0	1	0	1	1	1	0	0	1	5	1	1	0	1	0	0	0	1	3	5	3	3.66667	3	3	4	3.33333	4	4	3	3.66667	3	3	3	3	3	4	3.5	4	4	3
147	1	2	2	2	3	1	0	1	0	1	1	1	1	3	3	0	0	1	2	1	0	0	0	0	1	1	0	5	4	4	4.33333	2	2	2	2	3	3	2	2.66667	2	3	3	2.66667	5	4	4.5	5	5	5
148	2	1	2	3	3	0	1	1	1	0	1	1	1	5	4	0	1	0	4	0	1	1	0	1	0	0	1	4	5	5	4.66667	4	5	5	4.66667	5	5	4	4.66667	4	4	5	4.33333	5	4	4.5	4	5	5
149	2	1	1	3	3	1	1	0	1	1	0	1	0	5	4	0	1	0	3	1	1	0	0	1	0	1	1	2	2	2	2	3	2	1	2	1	1	2	1.33333	2	2	2	2	2	2	2	3	2	2
150	1	3	1	4	3	1	0	0	1	0	1	0	1	5	3	0	1	0	5	1	1	1	0	1	0	1	1	3	3	2	2.66667	3	3	3	3	4	2	4	3.33333	3	3	2	2.66667	4	3	3.5	4	2	3
151	1	1	2	1	1	0	1	1	0	1	0	0	0	1	4	1	0	0	2	1	1	0	1	1	1	1	0	4	4	3	3.66667	3	3	3	3	4	4	5	4.33333	5	5	5	5	5	3	4	5	3	5
152	2	1	2	3	3	1	0	1	0	1	0	0	1	4	4	0	0	1	4	1	1	1	1	1	1	1	1	3	3	1	2.33333	3	4	4	3.66667	3	2	3	2.66667	3	4	2	3	3	4	3.5	3	3	3
153	1	1	1	5	1	0	0	1	1	1	0	0	1	3	2	1	0	0	5	0	0	0	0	1	0	0	1	3	4	3	3.33333	4	4	4	4	3	3	4	3.33333	3	4	4	3.66667	4	3	3.5	4	4	3
154	1	2	1	4	3	0	0	1	1	0	0	0	1	3	4	1	0	0	5	1	0	0	0	1	0	0	0	5	4	5	4.66667	2	3	3	2.66667	3	3	4	3.33333	2	1	2	1.66667	1	2	1.5	2	2	1
155	2	3	1	4	3	1	1	1	1	1	0	0	1	4	5	0	1	1	4	1	0	0	1	1	0	1	0	5	4	5	4.66667	3	5	3	3.66667	2	3	2	2.33333	3	3	3	3	4	3	3.5	3	5	5
156	2	2	1	2	1	1	0	0	0	1	0	0	1	3	4	1	1	0	2	1	1	1	0	1	1	1	1	4	5	5	4.66667	4	3	3	3.33333	3	4	4	3.66667	5	3	4	4	5	5	5	2	3	2
157	1	1	2	2	1	1	0	0	1	0	0	0	1	3	4	1	0	1	3	1	0	1	0	1	0	0	0	3	2	3	2.66667	3	2	3	2.66667	4	3	4	3.66667	2	3	3	2.66667	4	4	4	3	2	3
158	1	2	2	1	3	0	1	0	1	1	1	0	1	3	3	1	0	1	1	1	1	1	0	1	1	0	1	1	3	3	2.33333	4	3	2	3	3	3	4	3.33333	4	4	3	3.66667	4	5	4.5	3	3	4
159	2	3	2	4	1	0	1	0	0	1	1	0	0	4	4	0	1	1	5	1	1	0	0	1	0	1	1	4	3	3	3.33333	3	3	4	3.33333	4	5	5	4.66667	2	3	3	2.66667	5	5	5	5	4	5
160	1	2	1	2	2	1	1	1	0	1	0	1	0	3	5	0	1	1	2	1	0	1	1	1	1	1	1	5	4	4	4.33333	2	3	3	2.66667	3	2	2	2.33333	3	3	3	3	5	5	5	4	4	4
161	2	3	1	2	3	0	0	0	0	1	1	1	1	3	4	1	0	1	3	1	0	0	1	0	1	0	1	4	4	5	4.33333	5	5	5	5	4	2	4	3.33333	5	4	4	4.33333	3	4	3.5	5	4	4
162	2	1	2	5	2	1	0	0	0	1	0	1	1	4	2	1	0	1	5	1	0	0	1	0	0	0	1	3	4	3	3.33333	3	3	3	3	2	3	2	2.33333	3	3	4	3.33333	3	3	3	4	4	3
163	1	3	1	3	3	1	0	0	0	1	0	1	1	5	3	1	0	1	4	1	0	0	1	1	0	0	1	4	3	3	3.33333	2	3	3	2.66667	3	4	3	3.33333	5	5	5	5	5	5	5	5	3	4
164	2	3	1	2	3	1	0	1	1	1	1	1	0	3	4	1	0	1	3	1	0	1	0	1	1	0	1	2	3	1	2	1	2	1	1.33333	1	1	2	1.33333	2	3	3	2.66667	1	2	1.5	2	1	2
165	1	4	1	1	2	1	0	1	1	1	0	0	0	1	4	0	1	1	2	1	0	1	1	1	0	0	0	5	4	4	4.33333	3	2	3	2.66667	3	3	5	3.66667	4	5	5	4.66667	3	3	3	4	5	5
166	1	1	1	3	2	0	0	1	1	1	1	1	1	4	5	1	0	1	4	1	1	0	1	0	1	1	1	1	2	2	1.66667	1	2	1	1.33333	1	2	1	1.33333	1	1	2	1.33333	2	2	2	1	1	2
167	1	4	2	3	3	0	0	0	1	1	1	0	1	4	4	1	0	1	3	1	1	1	0	0	1	0	1	1	3	3	2.33333	2	2	1	1.66667	2	1	2	1.66667	3	2	2	2.33333	3	2	2.5	2	1	2
168	2	3	2	3	1	1	1	1	1	1	1	1	1	3	3	0	1	1	4	1	1	0	1	1	0	0	1	5	5	5	5	4	4	3	3.66667	3	4	4	3.66667	3	4	4	3.66667	5	5	5	3	3	3
169	2	1	2	2	1	0	0	1	1	1	1	0	1	3	4	1	0	1	2	1	1	1	0	0	0	1	0	4	5	5	4.66667	5	4	5	4.66667	4	5	4	4.33333	3	3	2	2.66667	5	5	5	4	5	5
170	1	4	1	3	1	0	0	0	0	1	1	1	1	3	4	1	1	1	3	1	0	0	0	1	1	1	0	5	5	4	4.66667	5	5	5	5	5	5	4	4.66667	4	3	4	3.66667	4	5	4.5	5	4	5
171	1	2	1	5	3	1	1	1	0	1	0	0	1	1	1	1	1	1	5	1	1	0	1	0	0	1	1	4	3	3	3.33333	5	3	3	3.66667	5	5	3	4.33333	4	3	4	3.66667	4	4	4	3	5	4
172	2	4	1	4	3	1	0	0	1	0	1	0	1	3	4	1	0	1	5	1	0	1	1	1	1	1	1	1	1	2	1.33333	1	2	1	1.33333	1	1	1	1	2	3	2	2.33333	2	2	2	1	2	1
173	2	1	1	3	3	0	1	0	0	1	1	0	1	4	1	0	0	1	3	1	1	1	1	0	1	0	0	2	3	1	2	2	1	1	1.33333	1	2	1	1.33333	1	3	1	1.66667	3	2	2.5	2	3	1
174	1	1	2	3	1	0	1	0	1	1	1	0	0	4	4	1	0	1	4	1	1	0	1	0	1	0	0	4	3	3	3.33333	3	3	3	3	2	2	2	2	2	3	3	2.66667	2	3	2.5	3	2	4
175	2	2	2	3	2	1	0	1	0	1	0	1	1	3	4	0	1	1	3	1	1	0	0	0	0	0	1	3	2	3	2.66667	2	1	2	1.66667	2	1	3	2	3	2	2	2.33333	3	3	3	2	3	4
176	1	4	1	4	2	1	1	0	1	0	0	1	1	3	2	0	1	1	4	1	1	1	1	1	0	1	1	3	5	3	3.66667	3	1	2	2	4	5	5	4.66667	4	4	2	3.33333	3	3	3	3	4	3
177	1	1	2	2	2	1	0	0	1	1	0	0	0	1	3	1	0	1	3	1	1	1	0	0	1	1	0	4	4	4	4	4	5	3	4	4	5	4	4.33333	5	4	5	4.66667	5	5	5	5	4	4
178	2	1	2	2	3	0	1	0	0	0	0	1	1	3	4	1	1	1	2	1	0	0	1	0	1	0	1	4	3	4	3.66667	3	4	4	3.66667	3	3	4	3.33333	4	4	2	3.33333	3	3	3	5	4	4
179	1	4	1	2	2	1	1	0	1	0	0	0	1	4	4	0	1	1	2	0	0	1	1	1	0	0	1	4	4	4	4	4	4	3	3.66667	5	5	4	4.66667	3	3	5	3.66667	4	4	4	4	3	5
180	2	4	2	3	2	1	1	0	1	0	0	1	0	3	3	0	1	1	4	1	1	1	1	0	0	0	1	3	3	2	2.66667	3	3	3	3	3	2	2	2.33333	3	3	2	2.66667	2	4	3	2	4	2
181	1	1	1	3	3	1	0	1	1	0	1	1	1	5	4	1	0	1	4	1	1	0	1	1	0	1	1	2	3	4	3	3	3	3	3	3	4	4	3.66667	2	4	3	3	3	4	3.5	5	5	4
182	1	1	2	2	3	1	0	1	0	1	0	0	1	5	2	1	1	1	2	0	0	1	0	1	1	1	0	4	5	4	4.33333	3	3	2	2.66667	2	3	3	2.66667	4	5	4	4.33333	5	5	5	3	4	3
183	1	3	1	2	1	1	1	1	1	0	0	1	0	1	5	1	0	1	2	1	1	1	1	1	0	0	1	2	3	2	2.33333	4	4	5	4.33333	2	4	3	3	4	4	4	4	5	5	5	3	4	3
184	2	2	2	4	3	1	0	1	1	1	0	1	0	5	4	0	1	1	5	1	1	0	1	1	1	0	1	3	5	4	4	4	3	5	4	5	3	5	4.33333	3	3	2	2.66667	4	4	4	5	3	5
185	2	3	1	2	1	1	0	0	1	1	1	0	0	3	4	1	0	1	2	1	1	1	0	0	1	0	1	4	4	3	3.66667	3	3	3	3	3	3	4	3.33333	3	3	4	3.33333	4	5	4.5	3	4	5
186	1	3	1	3	2	1	1	0	0	0	1	0	1	3	4	1	0	0	4	1	1	0	0	1	1	1	0	2	3	3	2.66667	5	4	4	4.33333	3	4	4	3.66667	3	3	3	3	3	3	3	3	3	4
187	1	2	1	3	2	1	0	0	1	0	0	0	1	3	1	1	0	1	3	1	1	0	1	0	1	1	1	5	5	5	5	5	4	4	4.33333	5	5	5	5	5	4	4	4.33333	5	5	5	5	5	5
188	1	4	2	1	2	1	1	1	0	1	0	1	0	4	4	0	0	1	1	1	0	0	1	1	0	1	1	3	2	3	2.66667	2	2	1	1.66667	1	2	2	1.66667	2	3	3	2.66667	2	3	2.5	2	3	3
189	2	1	2	3	1	0	1	0	0	0	0	1	0	5	3	1	0	1	3	0	0	1	0	0	1	1	1	2	3	3	2.66667	2	2	3	2.33333	1	1	3	1.66667	3	2	3	2.66667	3	2	2.5	3	3	3
190	1	4	2	1	1	0	1	0	0	1	0	1	1	3	4	0	0	1	1	1	1	1	1	1	1	0	1	3	4	2	3	3	3	1	2.33333	2	2	2	2	3	3	2	2.66667	3	2	2.5	3	3	2
191	1	4	2	2	3	0	1	0	1	1	1	0	1	1	5	0	0	1	3	1	1	1	1	0	1	1	1	2	3	3	2.66667	3	3	2	2.66667	3	2	3	2.66667	2	3	3	2.66667	3	2	2.5	3	2	2
192	2	3	2	3	2	1	1	1	0	0	0	0	1	5	2	0	1	0	3	1	1	1	0	1	1	0	0	4	3	2	3	3	2	2	2.33333	4	3	3	3.33333	3	3	3	3	3	3	3	4	2	3
193	1	3	1	2	3	1	1	1	0	1	0	1	1	1	5	0	1	1	2	1	0	1	0	0	0	1	1	4	3	3	3.33333	3	3	3	3	3	3	4	3.33333	3	3	3	3	4	5	4.5	4	4	3
194	1	3	1	1	3	0	0	0	1	0	0	0	0	5	5	0	0	1	1	0	0	0	0	0	0	1	1	5	5	5	5	5	4	5	4.66667	5	5	4	4.66667	5	5	5	5	5	5	5	4	4	5
195	1	1	1	2	3	1	0	0	1	0	1	0	1	3	2	1	1	0	2	1	0	0	1	0	0	1	0	5	5	3	4.33333	4	5	3	4	3	3	5	3.66667	5	4	4	4.33333	5	5	5	5	4	4
196	1	2	2	2	1	0	1	1	0	0	1	0	0	4	3	0	1	0	2	1	1	1	0	0	1	1	0	4	4	5	4.33333	4	3	3	3.33333	4	5	5	4.66667	5	3	4	4	4	5	4.5	4	4	5
197	1	3	2	2	1	0	1	0	1	0	0	1	1	4	2	1	0	0	3	1	1	0	0	1	1	1	1	3	2	2	2.33333	2	2	3	2.33333	2	4	4	3.33333	3	2	2	2.33333	4	3	3.5	2	2	3
198	2	2	1	4	1	1	1	1	0	1	0	0	0	5	5	1	1	1	5	1	0	1	1	0	0	1	0	5	4	4	4.33333	5	4	5	4.66667	4	3	3	3.33333	3	2	3	2.66667	3	3	3	3	4	5
199	2	2	2	3	1	1	1	0	0	1	1	1	0	3	3	0	1	1	3	1	0	0	0	0	0	1	1	4	4	5	4.33333	4	4	4	4	5	3	5	4.33333	4	4	5	4.33333	5	4	4.5	4	5	5
200	1	2	2	1	3	1	1	1	0	0	0	1	1	1	5	1	1	0	2	1	0	0	1	0	0	1	1	2	3	3	2.66667	3	3	1	2.33333	1	1	2	1.33333	4	3	4	3.66667	3	2	2.5	3	3	2
201	1	4	2	3	1	1	1	1	1	1	1	1	0	5	4	0	1	0	4	1	1	0	0	1	1	0	1	2	3	2	2.33333	2	3	2	2.33333	2	3	2	2.33333	4	3	3	3.33333	3	3	3	3	3	3
202	1	3	2	4	2	0	1	0	1	1	0	1	1	5	4	1	0	1	4	0	0	0	1	1	0	1	1	2	3	3	2.66667	4	5	5	4.66667	3	3	5	3.66667	5	4	3	4	5	3	4	4	4	3
203	1	3	2	3	2	0	1	0	0	1	0	1	1	3	4	1	0	1	4	1	1	1	1	1	1	0	1	5	4	5	4.66667	4	3	3	3.33333	3	3	2	2.66667	4	3	3	3.33333	4	4	4	4	3	4
204	2	3	1	2	1	0	0	0	0	1	0	0	1	1	3	0	0	1	2	0	1	1	1	0	1	0	1	3	2	3	2.66667	3	2	3	2.66667	2	3	3	2.66667	2	3	2	2.33333	4	4	4	3	2	3
205	1	3	1	4	3	0	1	0	1	1	1	0	1	5	2	0	0	1	5	1	0	1	1	0	0	1	1	4	4	5	4.33333	3	2	2	2.33333	3	2	2	2.33333	2	3	3	2.66667	5	5	5	4	5	4
206	1	3	1	2	1	1	1	1	1	1	1	0	0	5	4	1	1	1	3	1	0	0	0	0	0	0	1	2	3	3	2.66667	2	1	1	1.33333	2	2	3	2.33333	2	2	1	1.66667	3	4	3.5	2	1	3
207	2	4	1	1	3	1	1	0	1	0	1	1	1	4	2	1	0	1	1	1	1	0	0	0	0	0	1	3	3	4	3.33333	2	2	3	2.33333	2	2	3	2.33333	3	4	3	3.33333	3	3	3	4	2	3
208	1	1	2	3	3	1	1	0	0	1	0	1	1	3	2	0	0	1	4	1	1	0	0	0	0	1	1	3	4	4	3.66667	3	2	3	2.66667	4	4	3	3.66667	3	4	4	3.66667	4	4	4	3	4	3
209	1	1	1	3	3	1	0	1	1	0	1	0	0	5	2	1	1	0	3	1	0	0	1	0	0	1	1	5	5	5	5	4	5	4	4.33333	5	4	4	4.33333	2	3	2	2.33333	5	4	4.5	5	4	5
210	1	4	1	3	1	1	1	1	1	0	0	0	0	1	4	0	1	0	3	1	1	0	0	0	0	1	1	4	5	5	4.66667	5	5	4	4.66667	4	5	5	4.66667	5	5	4	4.66667	4	5	4.5	5	5	4
211	1	2	1	3	3	0	0	1	1	0	1	0	0	4	4	1	1	0	3	1	1	0	1	1	1	0	0	5	4	4	4.33333	3	3	2	2.66667	4	5	5	4.66667	3	4	3	3.33333	3	4	3.5	3	3	4
212	1	4	2	4	1	1	0	1	0	1	1	1	1	3	3	1	0	1	4	1	1	0	1	0	0	0	1	4	3	2	3	4	3	3	3.33333	2	4	4	3.33333	2	3	2	2.33333	4	3	3.5	3	3	3
213	1	4	1	2	3	1	1	0	0	1	0	1	1	4	3	1	0	0	3	1	1	0	0	1	1	0	1	3	4	3	3.33333	3	4	3	3.33333	3	3	4	3.33333	4	3	3	3.33333	4	4	4	4	4	3
214	1	2	1	5	3	1	1	0	0	1	0	0	1	3	2	0	1	1	5	0	1	1	1	1	1	1	1	3	2	3	2.66667	3	1	1	1.66667	1	2	2	1.66667	3	3	3	3	3	2	2.5	3	2	3
215	1	3	1	3	2	0	1	1	1	1	0	0	0	4	3	1	1	0	3	1	0	0	0	1	0	1	1	5	4	3	4	4	4	3	3.66667	4	4	3	3.66667	5	4	4	4.33333	4	4	4	4	3	4
216	1	2	2	2	3	0	1	1	0	0	1	1	1	3	3	0	1	1	3	1	0	0	0	1	1	0	0	3	4	3	3.33333	3	3	3	3	2	3	3	2.66667	3	4	3	3.33333	5	3	4	5	4	5
217	2	1	1	4	3	1	0	1	0	0	1	1	1	5	1	1	0	1	5	1	0	0	1	0	0	1	1	5	4	5	4.66667	4	5	5	4.66667	5	5	4	4.66667	5	4	4	4.33333	5	4	4.5	5	4	4
218	1	4	2	5	2	0	1	1	0	1	1	0	1	3	2	0	1	0	5	1	0	0	1	0	0	0	0	2	3	3	2.66667	2	3	3	2.66667	3	3	2	2.66667	3	3	3	3	4	3	3.5	3	4	4
219	2	3	2	3	3	1	1	0	1	1	1	0	1	4	4	0	1	1	4	1	1	0	0	0	1	0	1	4	5	4	4.33333	1	1	2	1.33333	2	2	2	2	4	5	5	4.66667	5	5	5	3	3	2
220	1	1	2	2	1	0	0	0	1	0	0	0	0	5	5	0	0	1	2	1	1	0	1	0	1	0	1	4	5	5	4.66667	5	5	5	5	5	4	5	4.66667	4	5	4	4.33333	3	4	3.5	5	5	5
221	1	4	1	3	2	1	0	1	1	1	1	1	0	4	4	1	0	1	4	1	0	1	0	1	0	1	0	3	3	4	3.33333	4	3	4	3.66667	4	4	5	4.33333	3	2	3	2.66667	4	5	4.5	3	3	4
222	1	4	2	4	1	0	1	1	0	1	0	0	1	1	1	1	0	0	5	0	0	1	0	0	0	1	0	5	4	5	4.66667	4	5	3	4	4	3	3	3.33333	3	3	2	2.66667	5	4	4.5	5	4	5
223	1	3	2	2	3	0	0	0	1	1	0	0	1	5	3	0	1	0	3	1	1	1	1	1	1	1	0	5	5	4	4.66667	5	5	4	4.66667	3	2	3	2.66667	5	4	5	4.66667	2	3	2.5	3	4	3
224	1	1	1	5	1	0	1	0	0	1	1	0	0	5	5	1	0	1	5	0	1	1	0	1	1	1	1	5	4	4	4.33333	5	4	5	4.66667	3	3	4	3.33333	4	5	5	4.66667	4	4	4	4	4	4
225	1	4	2	3	2	0	1	0	0	1	0	0	0	5	2	1	1	0	3	1	1	0	0	0	0	1	0	4	5	4	4.33333	4	5	4	4.33333	5	5	3	4.33333	5	5	4	4.66667	5	5	5	5	4	4
226	2	2	1	2	1	1	0	0	0	1	0	1	1	3	3	1	0	0	3	0	0	0	1	1	1	0	1	3	2	2	2.33333	4	3	3	3.33333	2	1	1	1.33333	3	4	3	3.33333	2	3	2.5	3	2	2
227	1	3	1	2	3	0	1	0	0	0	1	1	0	3	2	1	1	1	2	1	1	1	1	0	1	1	1	3	3	4	3.33333	3	1	1	1.66667	3	2	2	2.33333	1	2	1	1.33333	3	4	3.5	3	3	3
228	1	4	2	2	3	1	0	0	0	0	1	1	1	5	3	1	0	0	2	1	1	0	1	0	1	1	1	4	5	4	4.33333	4	4	4	4	3	4	3	3.33333	3	3	4	3.33333	4	4	4	4	4	4
229	2	4	2	3	3	1	1	1	1	1	1	1	0	5	5	1	1	1	3	1	0	1	0	0	1	0	0	5	4	5	4.66667	3	5	3	3.66667	4	5	3	4	5	5	5	5	3	2	2.5	5	3	5
230	2	3	2	4	2	1	1	1	0	0	1	0	0	3	2	1	1	0	5	1	0	0	1	0	1	0	1	4	5	5	4.66667	2	2	2	2	4	5	3	4	3	4	3	3.33333	4	3	3.5	4	4	3
231	2	4	1	2	1	1	0	0	0	0	0	1	1	5	4	1	0	1	2	0	1	0	1	0	0	1	0	5	5	5	5	3	2	2	2.33333	3	4	3	3.33333	2	4	3	3	5	4	4.5	4	4	4
232	1	1	2	2	2	0	1	0	0	1	0	1	1	4	5	0	0	1	3	1	0	1	1	1	1	0	0	5	4	5	4.66667	4	5	4	4.33333	3	2	3	2.66667	2	2	2	2	5	5	5	5	4	4
233	2	3	1	1	2	1	1	1	0	0	0	1	1	3	3	1	0	0	2	1	1	1	0	0	1	1	0	2	3	3	2.66667	4	4	3	3.66667	4	4	4	4	4	4	4	4	3	4	3.5	4	4	4
234	1	1	2	3	3	0	0	0	1	1	0	1	0	3	5	0	1	1	3	1	0	1	1	1	0	1	0	5	4	5	4.66667	5	5	5	5	4	4	5	4.33333	5	4	5	4.66667	2	3	2.5	5	4	4
235	1	1	1	3	2	0	1	0	1	1	1	0	0	4	2	1	0	0	3	1	0	1	1	1	0	1	0	4	4	3	3.66667	4	3	3	3.33333	3	4	4	3.66667	3	4	2	3	4	3	3.5	4	4	4
236	1	1	2	2	3	1	0	0	0	0	1	0	1	5	5	1	1	1	2	1	1	1	1	0	0	1	1	3	5	3	3.66667	5	5	4	4.66667	5	3	5	4.33333	4	4	5	4.33333	5	5	5	5	4	4
237	1	3	2	3	1	0	1	0	0	0	0	0	0	4	4	1	0	0	3	0	0	0	0	0	1	1	1	3	2	2	2.33333	3	3	3	3	4	3	3	3.33333	2	3	3	2.66667	3	4	3.5	3	3	4
238	1	4	2	3	3	1	1	1	0	1	0	1	0	1	3	0	0	1	3	1	1	0	1	0	1	1	0	3	4	3	3.33333	4	2	3	3	2	3	3	2.66667	3	4	2	3	3	3	3	4	2	3
239	2	1	2	3	2	0	0	0	0	1	0	1	1	1	2	0	1	0	3	1	1	0	1	1	1	1	1	3	3	4	3.33333	3	4	4	3.66667	4	2	3	3	5	3	4	4	3	4	3.5	3	5	3
240	2	4	2	2	1	1	1	0	0	1	0	0	1	4	1	1	0	1	2	1	0	0	1	1	1	1	1	3	3	4	3.33333	4	3	4	3.66667	2	2	3	2.33333	3	2	3	2.66667	2	2	2	5	3	3
241	2	3	2	3	3	0	1	0	0	1	1	0	0	1	4	1	0	1	3	0	1	1	1	0	0	1	0	2	3	3	2.66667	3	3	3	3	2	4	4	3.33333	4	5	5	4.66667	4	4	4	4	3	5
242	1	1	1	3	1	0	0	1	1	0	1	1	0	3	4	0	1	0	4	0	0	0	0	1	1	0	1	5	4	5	4.66667	5	4	4	4.33333	5	5	4	4.66667	5	5	5	5	5	4	4.5	4	4	4
243	2	3	2	3	2	1	0	1	1	0	1	0	1	1	1	1	0	1	3	1	0	1	1	1	0	1	0	2	3	3	2.66667	3	2	2	2.33333	1	2	3	2	3	3	3	3	2	2	2	2	3	3
244	1	3	2	2	3	1	1	0	1	1	0	1	1	1	3	0	0	1	2	0	1	1	0	1	0	1	1	3	2	2	2.33333	3	2	3	2.66667	3	5	5	4.33333	3	3	5	3.66667	3	4	3.5	5	5	4
245	1	2	1	3	1	1	1	0	0	0	1	1	0	4	2	1	0	1	4	1	0	1	1	1	1	1	0	5	5	5	5	5	3	5	4.33333	5	5	5	5	5	4	5	4.66667	5	5	5	4	5	4
246	2	4	1	4	2	1	0	1	1	0	0	0	1	3	4	1	1	0	5	1	1	1	0	0	1	1	1	4	2	4	3.33333	3	3	3	3	4	4	4	4	4	4	3	3.66667	4	3	3.5	4	4	4
247	2	3	1	4	1	0	1	1	0	0	1	1	1	3	3	1	0	1	5	1	1	0	0	0	0	0	0	5	4	5	4.66667	5	4	3	4	3	3	2	2.66667	3	4	5	4	4	3	3.5	3	4	3
248	2	2	1	5	2	1	0	1	0	0	1	1	1	3	5	0	1	0	5	1	0	0	1	0	0	1	1	4	5	3	4	3	3	2	2.66667	4	5	5	4.66667	2	3	2	2.33333	3	3	3	5	3	5
249	1	3	1	2	1	1	0	1	0	0	0	1	1	5	4	0	0	1	2	1	0	0	0	1	0	1	1	2	3	2	2.33333	3	2	1	2	2	2	2	2	3	2	1	2	3	3	3	1	1	2
250	1	4	1	1	3	1	0	0	0	1	1	0	1	1	4	0	0	1	1	1	1	1	0	0	1	1	0	4	5	4	4.33333	3	3	3	3	4	5	4	4.33333	5	5	4	4.66667	4	5	4.5	4	5	5
251	1	3	1	2	1	0	1	0	0	1	1	1	1	3	5	0	1	1	2	0	1	0	1	0	0	1	0	1	3	3	2.33333	3	4	3	3.33333	3	3	4	3.33333	1	3	1	1.66667	2	4	3	3	3	1
252	1	4	1	2	1	0	0	1	0	1	0	0	1	4	5	1	0	1	2	1	1	0	0	1	1	0	1	3	4	3	3.33333	3	3	3	3	3	4	3	3.33333	2	3	3	2.66667	4	4	4	5	5	3
253	2	3	1	4	2	1	0	1	1	1	0	0	1	1	2	1	0	0	5	1	1	0	1	0	1	1	1	5	4	4	4.33333	3	3	2	2.66667	5	5	3	4.33333	3	2	3	2.66667	3	4	3.5	4	4	5
254	2	4	2	3	3	1	0	1	1	1	1	1	0	1	4	0	1	0	4	0	0	1	0	0	1	1	0	4	5	5	4.66667	4	3	3	3.33333	5	5	4	4.66667	4	5	4	4.33333	5	5	5	5	3	5
255	1	1	2	4	3	0	0	0	0	1	1	0	1	5	4	1	0	0	5	1	1	0	1	1	0	1	0	3	4	4	3.66667	3	3	3	3	4	4	3	3.66667	4	3	3	3.33333	3	4	3.5	3	3	3
256	2	4	1	5	2	0	0	0	1	0	1	0	1	1	3	1	0	1	5	1	0	0	0	1	1	1	1	5	4	5	4.66667	3	3	1	2.33333	5	4	5	4.66667	3	3	2	2.66667	4	3	3.5	3	3	3
257	2	1	1	5	1	0	0	1	0	1	0	1	1	4	4	1	1	1	5	0	0	1	0	1	0	1	0	5	5	5	5	5	4	5	4.66667	5	5	4	4.66667	5	4	5	4.66667	5	5	5	5	5	4
258	2	4	1	4	3	0	0	1	0	1	1	1	1	5	5	0	1	1	4	1	0	0	1	1	0	1	1	5	5	5	5	4	4	4	4	5	5	5	5	4	5	5	4.66667	4	5	4.5	5	5	5
259	1	2	1	5	3	1	1	0	0	0	0	1	1	5	4	1	1	1	5	1	0	0	1	0	0	1	1	2	3	2	2.33333	3	1	1	1.66667	3	3	4	3.33333	2	3	1	2	2	4	3	3	3	2
260	1	2	1	5	3	0	0	1	1	1	0	0	1	3	4	1	0	0	5	1	1	0	1	0	0	0	0	4	5	5	4.66667	4	3	5	4	4	5	5	4.66667	5	4	4	4.33333	5	4	4.5	5	4	5
261	1	2	2	4	2	0	1	1	1	1	0	1	0	1	1	1	0	0	5	0	0	1	0	1	1	0	1	4	3	4	3.66667	1	1	2	1.33333	5	4	4	4.33333	3	3	1	2.33333	3	3	3	2	2	3
262	2	1	1	4	3	0	1	0	0	0	0	1	1	5	5	1	1	0	4	1	1	1	1	1	1	0	1	5	4	5	4.66667	4	4	4	4	4	3	2	3	5	4	5	4.66667	3	4	3.5	3	3	4
263	1	1	1	2	2	0	0	1	1	1	1	0	0	3	4	1	0	0	2	1	1	0	1	0	1	0	1	4	5	5	4.66667	2	2	3	2.33333	4	5	5	4.66667	3	4	1	2.66667	4	4	4	3	3	3
264	1	1	1	4	3	1	1	1	0	0	1	0	1	1	4	1	1	0	4	1	1	0	1	1	1	1	1	5	4	4	4.33333	3	3	4	3.33333	5	3	4	4	3	4	3	3.33333	4	5	4.5	4	5	4
265	1	1	2	2	1	1	1	0	1	1	1	1	1	1	3	1	0	0	2	1	0	0	1	0	1	0	1	1	2	2	1.66667	4	4	4	4	1	1	1	1	1	1	2	1.33333	2	2	2	2	2	3
266	2	1	2	3	1	0	0	0	0	1	1	1	1	4	5	0	0	1	3	0	1	1	0	1	1	1	0	3	4	5	4	4	2	2	2.66667	5	4	5	4.66667	5	4	5	4.66667	4	5	4.5	2	2	3
267	1	4	1	2	2	1	0	0	0	1	0	1	1	3	3	0	1	0	3	1	1	0	0	0	0	1	1	3	4	5	4	4	4	2	3.33333	4	2	3	3	3	3	2	2.66667	4	5	4.5	4	3	4
268	1	3	1	3	2	1	1	1	0	0	1	1	1	3	5	0	0	1	3	1	1	0	0	0	1	1	0	3	4	3	3.33333	4	4	4	4	4	5	4	4.33333	4	4	4	4	4	4	4	4	5	5
269	1	4	2	3	2	0	1	0	1	1	1	0	1	3	4	0	1	0	3	1	0	1	1	1	1	0	1	5	4	3	4	3	4	4	3.66667	4	5	4	4.33333	5	5	5	5	5	4	4.5	4	4	4
270	1	1	2	2	3	1	0	0	1	0	1	1	1	4	4	0	1	1	3	1	0	1	1	0	0	0	0	4	3	3	3.33333	4	3	3	3.33333	2	2	2	2	2	2	2	2	3	3	3	4	4	4
271	2	4	2	1	3	1	1	1	1	0	0	1	0	3	3	1	0	1	2	1	1	1	0	1	1	1	1	5	4	5	4.66667	5	5	4	4.66667	5	5	4	4.66667	5	5	5	5	3	3	3	4	5	5
272	2	4	2	1	2	1	1	1	0	0	0	0	1	5	1	1	1	0	2	1	1	0	1	1	1	1	1	4	3	3	3.33333	3	3	3	3	4	4	5	4.33333	5	5	5	5	5	5	5	3	3	2
273	2	4	1	1	1	0	1	1	0	1	0	0	1	4	1	0	1	0	2	1	0	0	1	0	1	1	1	5	4	5	4.66667	3	4	4	3.66667	3	3	4	3.33333	4	5	5	4.66667	4	4	4	2	2	3
274	1	1	1	4	3	0	0	0	0	0	1	0	1	3	4	1	0	0	5	1	0	0	1	1	1	0	1	4	3	2	3	4	2	2	2.66667	3	3	2	2.66667	4	3	2	3	4	3	3.5	3	3	3
275	1	1	2	3	1	0	0	1	0	1	0	0	1	3	2	1	0	0	3	1	0	0	0	0	0	0	0	5	5	5	5	5	4	3	4	3	4	3	3.33333	3	5	3	3.66667	2	3	2.5	3	3	3
276	2	2	1	5	1	1	1	0	0	1	1	1	0	5	2	1	1	1	5	1	0	0	0	0	1	0	1	5	5	4	4.66667	4	5	4	4.33333	4	5	5	4.66667	5	4	4	4.33333	4	5	4.5	4	5	4
277	2	4	2	1	3	0	1	1	0	1	0	0	0	4	3	1	1	0	1	1	0	0	1	1	1	0	1	5	4	4	4.33333	2	2	2	2	5	5	5	5	5	5	5	5	4	4	4	3	3	3
278	1	4	1	3	3	0	0	1	1	1	0	0	1	4	3	0	1	0	4	1	0	1	1	0	0	0	1	4	3	4	3.66667	4	4	4	4	4	3	3	3.33333	2	3	3	2.66667	5	3	4	5	5	5
279	1	2	2	1	1	0	0	1	0	0	1	0	1	1	3	0	1	0	1	0	1	0	1	0	0	0	0	4	4	4	4	4	3	5	4	5	4	4	4.33333	5	4	4	4.33333	3	4	3.5	5	5	5
280	2	4	2	3	1	1	1	1	0	1	1	1	0	4	1	1	0	0	3	1	1	1	1	0	0	0	1	3	4	5	4	4	3	2	3	3	1	3	2.33333	2	3	2	2.33333	4	3	3.5	2	2	3
281	1	1	2	2	2	0	0	0	0	0	1	1	1	3	1	1	1	1	3	1	0	0	1	1	1	1	1	3	4	3	3.33333	5	4	5	4.66667	4	4	3	3.66667	4	3	2	3	4	4	4	4	3	4
282	2	2	1	4	3	0	0	0	1	1	1	0	1	3	4	1	0	0	5	1	0	0	1	0	0	1	0	3	2	3	2.66667	3	3	3	3	1	1	3	1.66667	3	2	2	2.33333	2	3	2.5	3	3	3
283	1	3	2	1	1	1	0	0	0	0	1	0	1	5	4	0	1	0	2	1	0	0	1	1	1	1	1	3	5	5	4.33333	3	3	3	3	2	2	3	2.33333	4	4	4	4	3	3	3	4	4	3
284	1	4	2	2	1	0	0	0	0	0	0	0	1	4	1	0	1	1	2	0	0	1	0	1	0	1	1	3	4	4	3.66667	3	4	4	3.66667	2	4	3	3	5	5	4	4.66667	3	4	3.5	4	4	3
285	1	4	2	2	2	0	0	1	0	1	0	1	1	5	3	0	1	1	3	1	1	0	1	0	1	1	0	5	5	4	4.66667	4	5	4	4.33333	4	5	5	4.66667	4	4	4	4	5	5	5	4	4	5
286	1	1	1	5	2	1	1	0	0	0	1	0	1	1	3	0	1	1	5	1	1	1	1	0	1	0	1	3	4	3	3.33333	3	3	3	3	4	3	3	3.33333	3	3	3	3	3	4	3.5	3	3	3
287	2	4	1	5	3	1	1	1	1	0	0	0	1	3	4	0	1	0	5	1	1	0	0	1	0	0	1	5	4	5	4.66667	5	5	5	5	5	5	4	4.66667	4	4	5	4.33333	5	5	5	4	4	5
288	2	3	2	2	3	0	1	0	0	1	0	0	0	3	3	1	0	1	2	1	0	1	0	1	0	0	1	3	2	2	2.33333	4	5	4	4.33333	2	3	3	2.66667	2	4	3	3	3	3	3	4	2	4
289	1	2	2	4	1	1	1	1	1	0	1	1	0	3	3	1	0	0	4	1	1	0	0	1	1	1	1	2	3	2	2.33333	5	3	3	3.66667	3	3	3	3	3	5	4	4	3	5	4	3	3	5
290	2	4	2	4	1	1	0	0	0	1	0	1	1	5	3	0	0	1	5	1	1	1	0	1	1	1	1	3	3	2	2.66667	3	4	3	3.33333	4	3	3	3.33333	3	3	2	2.66667	2	4	3	3	3	3
291	1	2	1	2	3	0	1	0	1	0	0	0	1	4	4	0	1	1	2	1	1	0	0	1	1	0	1	4	5	4	4.33333	4	4	4	4	4	5	5	4.66667	3	4	2	3	4	4	4	4	4	4
292	2	1	2	4	1	1	1	0	1	1	1	0	1	1	3	1	0	0	4	1	0	1	0	1	0	1	1	3	4	3	3.33333	5	3	3	3.66667	4	5	4	4.33333	3	5	5	4.33333	3	5	4	5	4	5
293	2	3	1	3	1	1	1	1	1	1	0	1	1	3	4	1	0	0	4	0	1	0	1	1	1	1	0	4	3	1	2.66667	3	4	3	3.33333	4	4	2	3.33333	3	4	2	3	3	3	3	2	2	4
294	1	4	2	4	3	1	0	0	1	1	0	0	1	4	4	1	0	1	4	1	1	0	1	0	1	1	0	2	2	3	2.33333	2	2	3	2.33333	3	2	2	2.33333	3	2	3	2.66667	2	2	2	3	3	3
295	2	4	2	3	1	1	1	0	1	1	0	0	1	1	2	1	0	1	3	1	1	0	0	0	1	0	1	5	4	3	4	3	5	5	4.33333	5	5	4	4.66667	4	5	5	4.66667	5	5	5	3	3	3
296	1	2	1	4	2	0	0	0	1	1	0	0	1	5	1	0	1	0	5	1	0	0	1	0	0	1	1	3	4	5	4	2	3	1	2	3	2	2	2.33333	5	4	5	4.66667	4	4	4	4	4	4
297	1	2	2	4	3	0	1	1	1	1	0	1	1	4	1	1	1	0	4	1	0	0	0	1	1	1	1	3	2	1	2	4	1	2	2.33333	3	4	3	3.33333	2	2	3	2.33333	4	2	3	3	3	4
298	2	4	2	3	1	0	0	1	1	1	0	0	1	4	5	0	0	1	3	1	0	0	0	0	1	1	0	3	3	4	3.33333	3	2	4	3	4	3	4	3.66667	4	3	3	3.33333	3	3	3	3	4	4
299	2	1	2	4	3	0	0	0	0	1	1	1	1	3	4	0	1	0	4	0	1	0	1	1	1	1	1	3	2	3	2.66667	3	3	3	3	3	3	4	3.33333	5	4	3	4	5	3	4	5	5	3
300	2	3	1	3	2	1	0	1	1	1	0	1	0	3	3	1	0	0	4	1	1	1	0	1	0	1	0	5	5	5	5	4	5	5	4.66667	4	5	5	4.66667	5	4	4	4.33333	5	5	5	5	5	5
301	2	1	1	4	2	0	1	0	1	0	0	0	0	5	5	1	0	0	5	0	1	0	1	1	0	1	1	1	3	3	2.33333	3	2	3	2.66667	1	2	2	1.66667	3	2	2	2.33333	2	2	2	3	2	3
302	1	2	1	2	1	1	1	0	1	0	0	0	1	3	3	1	0	0	2	1	1	0	1	0	0	0	1	3	4	3	3.33333	3	4	4	3.66667	4	5	4	4.33333	4	5	4	4.33333	5	5	5	5	3	3
303	1	4	2	2	2	0	1	0	0	1	0	0	0	4	3	0	0	1	3	1	1	1	1	1	1	0	1	5	4	5	4.66667	3	3	3	3	2	2	3	2.33333	4	4	4	4	4	4	4	3	3	4
304	2	1	1	4	2	0	1	0	1	0	0	0	0	1	2	1	0	0	5	1	1	0	0	0	1	1	1	1	2	2	1.66667	3	1	1	1.66667	1	1	1	1	2	1	2	1.66667	2	2	2	3	2	2
305	1	4	1	2	3	0	0	0	1	0	0	1	1	4	2	0	1	0	2	1	1	1	1	0	0	1	0	4	5	5	4.66667	5	5	4	4.66667	4	3	3	3.33333	3	3	5	3.66667	4	3	3.5	4	3	5
306	2	1	1	5	2	0	0	0	1	0	1	1	0	3	3	1	0	1	5	1	1	0	1	1	1	0	1	5	5	4	4.66667	3	5	5	4.33333	3	3	2	2.66667	3	4	3	3.33333	3	4	3.5	3	3	3
307	1	2	1	4	2	0	1	1	1	1	0	0	1	1	1	0	1	1	5	1	1	0	0	0	1	1	1	3	2	3	2.66667	4	2	2	2.66667	3	4	4	3.66667	2	4	2	2.66667	4	3	3.5	4	3	3
308	2	3	1	3	2	0	1	1	1	1	1	0	1	5	5	1	0	1	3	1	1	0	1	0	1	1	0	2	3	4	3	4	2	2	2.66667	4	2	4	3.33333	2	2	2	2	4	3	3.5	5	3	5
309	1	3	1	3	1	1	0	0	0	1	1	0	1	5	4	1	0	0	4	1	1	1	1	0	1	1	1	3	4	3	3.33333	5	5	5	5	3	3	4	3.33333	3	2	2	2.33333	4	5	4.5	4	4	5
310	1	4	2	3	2	1	1	1	1	1	1	0	0	5	3	0	1	0	3	1	0	0	0	0	1	0	1	4	4	2	3.33333	4	3	3	3.33333	2	3	2	2.33333	3	4	4	3.66667	4	4	4	3	3	3
311	1	4	2	2	3	1	1	1	0	0	1	1	1	1	5	0	1	1	3	1	1	1	1	0	1	1	1	5	5	5	5	4	4	4	4	5	5	5	5	4	5	5	4.66667	5	5	5	5	5	5
312	1	4	2	2	1	0	1	0	1	1	0	0	1	3	4	1	1	1	2	1	0	0	1	1	1	0	0	2	4	2	2.66667	3	3	4	3.33333	5	3	4	4	3	3	3	3	3	3	3	5	5	4
313	2	3	1	3	1	0	0	0	0	0	0	1	1	3	2	1	0	1	4	1	1	0	1	1	0	1	1	3	3	4	3.33333	3	3	2	2.66667	3	4	4	3.66667	3	3	3	3	3	3	3	4	4	4
314	2	4	2	3	3	0	0	1	0	0	0	0	1	3	4	0	1	0	3	1	1	0	1	0	1	0	0	4	5	4	4.33333	2	2	3	2.33333	3	2	2	2.33333	3	3	3	3	5	5	5	4	4	4
315	2	3	2	3	2	1	0	1	1	0	0	0	0	5	4	0	1	1	3	1	1	0	0	1	0	1	0	5	5	4	4.66667	2	1	1	1.33333	5	5	4	4.66667	3	3	3	3	3	3	3	4	3	4
316	1	3	1	5	1	0	0	1	0	1	0	0	1	1	1	1	0	0	5	0	0	1	0	0	0	0	0	5	5	4	4.66667	4	3	5	4	5	5	4	4.66667	5	5	5	5	5	3	4	5	5	4
317	2	2	1	4	1	0	0	0	1	0	1	0	1	4	4	1	1	0	4	0	1	1	1	0	0	0	1	4	5	4	4.33333	1	2	3	2	3	2	2	2.33333	4	4	4	4	3	4	3.5	4	4	4
318	1	4	2	3	2	1	1	1	0	0	1	1	0	3	1	0	1	0	3	1	1	0	1	0	1	1	1	2	2	3	2.33333	1	1	2	1.33333	2	2	3	2.33333	5	5	5	5	4	5	4.5	4	4	5
319	2	1	1	4	2	1	0	0	0	0	0	0	1	3	3	0	1	1	4	1	1	1	1	1	0	0	0	5	4	3	4	2	2	2	2	3	2	2	2.33333	3	4	5	4	5	5	5	4	3	4
320	1	3	2	4	2	1	1	1	0	1	0	0	0	1	5	0	0	1	4	1	1	0	0	1	0	0	1	5	4	5	4.66667	2	3	2	2.33333	4	5	5	4.66667	4	5	5	4.66667	3	3	3	5	4	5
321	1	3	2	3	2	0	1	1	1	1	0	0	1	5	5	0	0	1	3	1	0	0	0	1	1	1	0	4	3	3	3.33333	4	5	4	4.33333	5	4	4	4.33333	5	4	4	4.33333	4	4	4	5	4	4
322	1	3	1	5	2	1	1	1	0	1	0	1	0	3	3	1	0	1	5	1	1	1	1	1	0	0	0	5	5	5	5	3	1	1	1.66667	5	5	5	5	2	2	3	2.33333	4	4	4	4	3	4
323	1	4	1	4	2	1	1	0	1	1	1	1	1	5	5	1	1	1	4	1	1	0	1	1	1	1	0	5	4	3	4	5	4	5	4.66667	3	2	4	3	5	5	3	4.33333	3	3	3	3	3	4
324	1	1	2	2	2	0	0	1	0	1	1	0	1	4	4	1	0	1	2	1	1	1	1	1	1	1	1	3	2	3	2.66667	3	1	2	2	2	2	2	2	3	2	2	2.33333	1	2	1.5	2	3	4
325	1	3	2	3	1	1	0	1	1	1	0	1	0	1	4	1	1	1	4	1	1	0	0	0	1	1	1	3	2	3	2.66667	2	1	2	1.66667	1	2	2	1.66667	2	2	3	2.33333	4	3	3.5	2	2	2
326	1	2	1	4	3	1	1	0	1	1	1	0	0	5	2	0	1	1	4	1	1	1	1	0	1	0	1	5	5	3	4.33333	5	5	4	4.66667	4	4	3	3.66667	5	4	4	4.33333	4	5	4.5	4	5	4
327	1	3	2	3	3	0	0	0	1	0	0	0	1	1	3	0	1	0	4	1	1	0	1	1	1	0	0	2	3	4	3	5	5	5	5	3	3	5	3.66667	4	3	4	3.66667	5	5	5	3	3	3
328	2	3	2	3	1	1	0	0	1	0	0	0	1	5	4	0	1	1	3	1	1	0	1	0	0	0	1	1	3	3	2.33333	3	3	3	3	2	3	3	2.66667	2	4	3	3	4	2	3	2	2	3
329	1	1	2	3	3	0	0	1	1	1	1	1	1	4	1	0	1	1	4	1	1	1	0	1	0	1	1	5	5	3	4.33333	3	4	3	3.33333	3	2	3	2.66667	5	5	3	4.33333	5	3	4	5	3	3
330	1	2	1	2	1	0	0	0	0	1	0	0	1	3	3	0	1	1	3	1	1	0	1	0	0	1	0	4	4	3	3.66667	4	4	3	3.66667	4	4	5	4.33333	4	5	4	4.33333	5	5	5	5	4	4
331	2	3	2	4	3	0	1	1	1	1	1	0	0	3	5	0	1	0	4	0	0	1	1	0	1	0	0	1	1	1	1	2	1	2	1.66667	1	1	1	1	2	1	2	1.66667	1	2	1.5	2	1	1
332	2	1	1	3	3	0	1	0	0	0	0	1	1	5	1	1	0	1	4	1	1	0	1	1	1	1	0	3	3	2	2.66667	3	2	2	2.33333	3	4	4	3.66667	3	3	2	2.66667	3	3	3	4	3	4
333	1	3	2	2	3	0	1	0	0	1	0	0	1	1	3	0	1	1	3	1	1	0	1	0	1	1	1	5	4	3	4	4	4	3	3.66667	3	4	4	3.66667	4	3	4	3.66667	4	4	4	3	3	3
334	1	3	1	2	2	1	1	1	0	1	1	0	1	3	5	1	1	0	2	1	0	0	0	1	1	1	0	3	2	4	3	4	3	2	3	4	4	3	3.66667	2	4	3	3	4	5	4.5	3	2	3
335	1	3	2	1	1	1	0	1	1	1	0	0	1	5	4	1	1	0	2	1	0	0	1	1	0	1	0	2	3	4	3	2	2	3	2.33333	4	4	2	3.33333	5	5	5	5	4	5	4.5	4	4	4
336	2	2	2	3	1	1	1	0	0	1	0	1	0	3	3	1	0	1	4	1	1	0	1	1	0	1	1	4	5	4	4.33333	5	5	5	5	3	4	5	4	4	4	4	4	2	3	2.5	4	5	5
337	1	3	1	2	2	0	1	0	0	1	1	0	1	3	4	0	0	1	3	1	0	0	0	0	0	1	1	4	4	4	4	5	4	5	4.66667	4	4	5	4.33333	5	4	5	4.66667	5	5	5	4	4	4
338	2	3	2	4	2	0	0	1	0	0	1	1	1	1	5	1	1	1	5	1	1	0	0	1	0	0	1	1	2	2	1.66667	2	3	2	2.33333	4	3	4	3.66667	2	4	3	3	3	3	3	2	2	4
339	2	2	2	3	2	0	0	1	0	1	0	1	1	5	4	0	0	1	3	1	0	0	0	1	0	0	1	2	4	2	2.66667	2	1	1	1.33333	3	5	5	4.33333	4	3	3	3.33333	4	4	4	4	3	4
340	1	2	2	4	3	0	0	1	0	0	0	0	1	1	4	1	0	0	5	1	0	0	0	0	0	0	1	4	5	4	4.33333	4	4	4	4	3	3	2	2.66667	5	4	5	4.66667	2	3	2.5	4	5	5
341	1	4	2	1	3	0	0	1	0	1	1	1	1	1	1	1	1	1	2	1	1	0	1	1	1	0	1	4	3	4	3.66667	3	4	3	3.33333	2	3	4	3	2	3	4	3	5	5	5	3	2	4
342	2	1	1	4	2	0	1	0	1	0	1	0	1	3	5	1	1	1	4	1	0	0	0	1	0	0	0	4	2	2	2.66667	2	1	3	2	1	3	2	2	3	2	3	2.66667	2	4	3	2	3	2
343	2	2	2	3	1	1	0	1	0	1	1	1	1	3	4	1	0	0	4	0	1	0	1	1	0	1	0	5	5	3	4.33333	2	2	4	2.66667	2	3	3	2.66667	4	4	4	4	5	4	4.5	4	4	4
344	2	1	1	5	3	1	0	1	1	0	1	0	1	5	2	1	1	0	5	1	0	1	1	1	1	0	1	4	2	3	3	2	3	2	2.33333	3	4	3	3.33333	5	5	4	4.66667	4	4	4	5	4	4
345	1	3	1	4	3	1	1	0	1	1	0	1	1	1	4	1	1	0	4	1	0	1	0	0	0	0	0	2	3	2	2.33333	2	2	2	2	1	2	2	1.66667	2	3	2	2.33333	3	3	3	2	1	2
346	2	4	2	3	1	0	0	1	0	1	1	1	1	3	1	1	0	0	3	0	1	1	1	1	1	0	1	4	5	3	4	3	3	3	3	5	5	5	5	4	4	3	3.66667	5	4	4.5	4	3	4
347	2	3	1	2	2	0	1	1	1	1	0	1	0	4	4	1	0	1	3	1	0	1	0	0	1	1	0	5	4	5	4.66667	4	5	3	4	4	3	3	3.33333	5	5	4	4.66667	5	5	5	3	3	2
348	1	4	1	5	3	0	0	0	0	1	1	0	1	3	5	1	1	1	5	1	0	0	0	1	1	0	1	3	4	2	3	5	4	4	4.33333	3	5	5	4.33333	5	4	3	4	5	4	4.5	4	3	3
349	1	1	2	2	1	0	0	0	0	0	0	0	1	4	3	1	1	0	3	1	1	1	1	0	1	0	0	5	4	4	4.33333	4	3	5	4	4	3	3	3.33333	4	5	4	4.33333	3	4	3.5	5	5	4
350	2	4	1	5	2	0	0	1	1	1	1	1	0	5	5	1	1	0	5	1	0	1	1	1	1	1	0	2	3	2	2.33333	5	4	5	4.66667	4	2	3	3	3	3	3	3	4	4	4	5	5	4
351	2	1	1	4	1	1	0	0	1	1	0	0	0	4	2	1	1	1	4	1	1	0	0	0	0	1	1	3	4	3	3.33333	5	4	3	4	4	4	3	3.66667	5	3	4	4	3	4	3.5	3	3	5
352	2	4	2	3	3	1	0	1	0	1	0	1	1	3	3	1	1	1	4	0	1	1	1	1	0	0	0	5	4	3	4	4	4	5	4.33333	3	3	4	3.33333	3	3	3	3	4	4	4	3	3	3
353	2	4	2	3	1	1	0	1	0	1	0	1	0	4	3	1	1	1	3	1	1	1	1	0	0	1	0	4	4	5	4.33333	3	3	3	3	3	2	3	2.66667	4	5	5	4.66667	3	3	3	4	5	4
354	2	2	2	2	1	1	0	1	1	1	0	1	0	5	3	1	0	1	3	0	1	1	0	0	0	0	1	4	4	5	4.33333	4	3	3	3.33333	5	4	5	4.66667	4	5	3	4	3	3	3	5	5	5
355	2	2	1	3	2	1	0	0	0	0	0	1	1	5	4	1	0	0	3	1	1	0	0	1	0	1	1	4	4	2	3.33333	4	2	2	2.66667	3	4	4	3.66667	4	3	4	3.66667	4	4	4	4	4	3
356	2	4	1	5	2	1	1	1	0	1	0	0	0	4	4	1	1	0	5	1	1	0	1	1	0	1	1	5	5	5	5	5	4	5	4.66667	5	5	5	5	5	5	4	4.66667	4	4	4	5	4	5
357	1	4	1	5	2	0	1	1	0	0	0	0	0	5	1	1	0	0	5	1	1	0	0	0	1	1	1	2	2	3	2.33333	4	3	3	3.33333	4	4	5	4.33333	5	5	4	4.66667	3	3	3	4	4	4
358	2	4	2	3	2	0	1	1	1	1	0	0	1	3	5	1	0	1	4	1	1	1	1	1	1	0	0	5	4	5	4.66667	5	4	4	4.33333	5	5	4	4.66667	5	4	4	4.33333	5	4	4.5	5	5	5
359	2	1	1	2	3	0	1	1	1	0	0	0	1	1	3	1	0	1	2	1	0	1	1	1	1	1	0	4	4	5	4.33333	2	3	4	3	3	2	3	2.66667	5	4	4	4.33333	4	4	4	4	4	3
360	2	2	1	4	2	0	0	0	1	0	1	0	1	5	3	1	1	0	5	1	1	0	1	1	0	0	1	5	4	5	4.66667	3	3	4	3.33333	4	3	4	3.66667	3	3	3	3	3	3	3	4	3	3
361	2	3	2	2	1	1	0	0	0	0	1	0	1	3	3	1	1	0	2	1	1	0	1	1	0	0	0	4	5	5	4.66667	5	5	5	5	4	5	5	4.66667	4	4	4	4	5	4	4.5	5	5	5
362	1	1	1	3	2	1	1	0	1	0	0	0	0	5	3	1	0	0	4	1	0	0	1	1	1	0	0	2	3	3	2.66667	5	5	5	5	5	3	4	4	5	3	3	3.66667	5	3	4	4	3	3
363	1	1	2	2	1	1	0	0	1	1	1	0	0	5	1	1	0	0	3	1	0	1	1	0	0	1	1	1	2	3	2	1	1	2	1.33333	2	1	1	1.33333	2	3	2	2.33333	3	4	3.5	3	1	1
364	1	2	1	1	2	1	0	1	1	1	0	0	1	1	1	1	0	0	2	0	1	0	1	1	0	0	0	4	3	4	3.66667	3	4	5	4	5	5	3	4.33333	4	4	4	4	3	3	3	5	3	4
365	1	3	1	5	1	0	0	0	1	0	0	0	1	3	3	1	0	1	5	1	1	0	1	0	0	1	1	3	2	3	2.66667	1	2	2	1.66667	2	3	2	2.33333	4	4	4	4	4	5	4.5	5	5	5
366	2	3	2	3	3	1	0	0	0	0	1	1	1	3	5	1	1	1	3	1	0	1	0	1	0	1	1	4	5	4	4.33333	2	2	2	2	3	2	2	2.33333	3	5	4	4	4	5	4.5	5	4	3
367	2	2	1	5	1	0	0	1	1	0	1	1	1	4	3	1	0	0	5	0	0	1	1	1	0	1	1	4	5	5	4.66667	5	4	4	4.33333	3	4	4	3.66667	4	4	4	4	3	3	3	4	5	4
368	2	4	1	3	3	1	1	0	1	0	0	0	1	5	4	1	1	1	3	1	0	0	1	1	0	1	0	3	3	4	3.33333	3	1	2	2	2	2	3	2.33333	2	2	3	2.33333	2	3	2.5	2	3	3
369	2	1	1	3	1	1	1	1	1	0	1	1	0	5	3	1	1	1	4	1	0	0	1	1	0	0	1	4	2	3	3	2	1	2	1.66667	2	2	2	2	3	3	2	2.66667	2	4	3	2	3	4
370	2	1	2	4	3	0	0	0	1	0	1	0	1	1	3	1	0	0	5	1	1	0	0	1	1	0	1	5	5	4	4.66667	5	4	5	4.66667	4	5	5	4.66667	4	4	4	4	4	5	4.5	5	5	5
371	1	4	1	3	2	0	1	0	1	0	0	1	1	3	2	1	1	1	3	0	1	0	0	0	0	0	0	3	2	3	2.66667	3	3	3	3	2	3	2	2.33333	2	2	2	2	3	3	3	3	3	3
372	1	4	1	2	1	1	1	1	0	0	0	0	0	1	1	1	0	0	3	0	0	0	0	0	1	0	0	3	4	5	4	3	3	3	3	3	2	3	2.66667	3	3	3	3	5	5	5	5	5	5
373	2	2	1	5	3	1	0	0	1	0	0	1	1	3	3	1	1	1	5	1	1	0	1	0	1	0	1	4	3	3	3.33333	4	2	2	2.66667	4	2	4	3.33333	3	3	2	2.66667	3	3	3	3	3	3
374	1	1	1	1	2	0	0	0	1	0	1	1	1	4	4	1	1	1	1	0	0	0	1	0	1	0	1	1	3	3	2.33333	1	3	3	2.33333	1	2	2	1.66667	5	5	5	5	5	5	5	4	5	5
375	2	4	1	1	3	1	0	1	0	0	1	1	0	3	1	1	0	1	2	1	0	1	0	0	1	1	1	5	5	5	5	4	4	5	4.33333	5	5	5	5	5	5	5	5	4	5	4.5	5	4	5
376	1	2	1	2	1	1	0	0	0	1	0	0	0	5	5	1	1	0	3	1	1	0	1	1	0	1	1	5	4	5	4.66667	4	3	5	4	3	2	3	2.66667	5	5	5	5	2	2	2	3	3	3
377	2	2	2	4	3	0	1	0	0	1	1	0	1	2	2	1	0	1	5	1	0	0	1	1	1	0	0	3	4	3	3.33333	4	2	3	3	4	3	2	3	4	4	3	3.66667	3	3	3	3	3	3
378	1	1	1	3	2	0	1	1	0	0	1	0	0	3	3	1	0	1	4	1	0	0	1	0	0	1	0	5	5	5	5	4	5	4	4.33333	5	5	5	5	5	5	5	5	5	4	4.5	4	5	5
379	1	1	1	3	2	0	1	0	1	1	0	0	1	3	2	1	1	0	4	1	1	1	0	0	1	0	1	4	4	5	4.33333	5	3	4	4	3	5	5	4.33333	5	3	3	3.66667	4	3	3.5	4	4	4
380	1	4	2	1	2	1	1	1	1	1	0	0	0	4	4	1	1	0	2	0	0	1	0	1	1	1	0	4	3	3	3.33333	2	1	2	1.66667	1	1	4	2	4	4	4	4	4	3	3.5	4	3	4
381	2	3	2	3	3	0	1	0	0	1	1	1	0	3	3	1	1	1	3	1	1	0	0	1	1	1	1	4	3	3	3.33333	5	3	4	4	4	5	4	4.33333	3	5	5	4.33333	3	3	3	5	5	4
382	1	1	1	4	1	1	0	1	0	0	1	1	0	2	4	1	1	1	5	1	0	0	1	0	0	0	0	3	3	2	2.66667	2	3	1	2	2	1	2	1.66667	1	3	3	2.33333	3	3	3	3	3	3
383	2	2	1	4	3	1	0	1	0	0	0	1	0	4	2	1	1	0	5	1	0	1	1	0	1	1	0	5	4	4	4.33333	3	3	3	3	5	5	4	4.66667	4	3	3	3.33333	3	4	3.5	4	3	4
384	1	1	2	2	3	1	0	1	0	1	1	1	1	5	5	1	0	0	3	1	0	0	0	0	0	1	1	5	5	3	4.33333	4	4	4	4	3	3	2	2.66667	4	5	5	4.66667	5	5	5	3	3	4
385	1	4	2	2	2	1	0	1	1	1	0	1	0	5	3	1	1	1	3	1	1	0	1	1	0	0	1	3	4	4	3.66667	3	4	4	3.66667	3	3	5	3.66667	3	3	3	3	5	5	5	5	3	4
386	2	2	1	3	2	0	1	1	1	1	1	1	1	3	3	1	0	0	4	1	0	0	0	0	1	1	1	4	5	5	4.66667	3	3	2	2.66667	5	5	4	4.66667	4	3	4	3.66667	4	5	4.5	5	5	5
387	1	1	2	2	1	0	1	1	0	0	1	0	1	3	5	1	1	0	3	1	0	0	0	1	0	1	1	5	4	5	4.66667	5	4	5	4.66667	3	3	3	3	4	5	3	4	3	4	3.5	3	3	2
388	1	4	1	1	2	1	1	1	1	0	0	1	1	5	4	1	0	0	2	1	0	1	0	0	1	0	0	5	5	3	4.33333	4	4	4	4	3	3	5	3.66667	5	5	5	5	4	4	4	4	4	4
389	1	2	1	5	2	1	1	1	1	1	0	1	1	3	4	1	1	0	5	0	1	1	0	0	0	0	1	5	4	4	4.33333	2	3	2	2.33333	2	2	3	2.33333	3	2	3	2.66667	5	4	4.5	5	4	5
390	1	2	1	4	3	0	1	1	1	1	1	1	1	5	4	1	0	1	5	1	1	0	0	1	0	0	1	4	4	3	3.66667	2	2	2	2	5	5	5	5	3	4	3	3.33333	4	4	4	4	4	3
391	1	1	1	4	3	0	1	0	0	1	0	0	1	4	5	1	0	1	5	1	1	0	0	0	0	1	1	5	4	5	4.66667	3	4	3	3.33333	3	3	3	3	3	5	5	4.33333	4	5	4.5	3	3	3
392	1	2	2	4	3	0	0	1	1	1	1	0	1	4	4	1	0	1	4	0	1	1	1	0	1	1	0	3	3	4	3.33333	5	5	5	5	5	5	4	4.66667	5	4	5	4.66667	2	2	2	5	4	4
393	2	1	2	2	3	1	0	1	0	0	1	0	1	3	5	1	0	1	2	1	0	1	0	0	1	1	0	3	4	5	4	2	1	1	1.33333	2	2	3	2.33333	4	5	4	4.33333	3	3	3	5	5	5
394	2	2	2	2	3	1	1	1	0	1	1	0	1	3	5	1	0	0	3	1	1	0	1	0	1	1	1	5	5	5	5	4	3	4	3.66667	3	3	2	2.66667	3	3	4	3.33333	4	4	4	3	3	3
395	1	3	2	1	3	1	1	0	1	0	1	1	1	5	2	1	0	1	1	0	0	1	1	1	0	1	1	5	4	3	4	2	2	3	2.33333	3	3	4	3.33333	5	5	5	5	4	4	4	3	3	4
396	1	4	2	2	3	1	1	1	1	1	1	0	1	3	5	1	0	0	2	1	0	1	0	0	1	0	0	4	5	4	4.33333	5	5	5	5	5	4	5	4.66667	4	4	5	4.33333	3	2	2.5	5	5	5
397	1	1	2	2	3	1	0	1	1	1	1	1	0	5	4	1	0	1	2	1	0	1	1	0	0	1	0	5	4	5	4.66667	3	3	3	3	4	5	4	4.33333	5	4	4	4.33333	5	5	5	5	5	4
398	2	3	2	3	1	0	0	0	1	1	0	0	1	3	4	1	0	1	4	1	1	1	0	0	1	1	1	4	3	5	4	2	3	3	2.66667	5	5	3	4.33333	5	4	4	4.33333	5	4	4.5	5	5	5
399	1	2	1	5	3	0	0	0	1	1	1	1	1	2	3	1	0	0	5	1	1	0	0	1	1	1	1	5	4	5	4.66667	4	4	5	4.33333	3	3	2	2.66667	3	4	4	3.66667	4	4	4	4	4	4
400	2	4	1	3	1	1	0	0	1	0	1	1	0	3	4	1	0	0	3	1	0	0	1	1	0	1	1	4	3	3	3.33333	3	4	4	3.66667	3	4	4	3.66667	3	4	4	3.66667	5	5	5	4	3	3
401	2	1	2	4	3	1	0	1	0	1	1	1	0	5	2	1	0	0	4	0	0	1	1	1	1	0	1	3	3	2	2.66667	4	3	3	3.33333	4	2	4	3.33333	2	4	3	3	3	3	3	4	3	4
402	1	4	2	3	1	0	0	0	1	1	1	0	1	3	3	1	0	0	4	1	1	1	0	0	1	1	1	3	2	3	2.66667	2	3	3	2.66667	2	2	3	2.33333	4	4	3	3.66667	2	4	3	4	3	3
403	1	4	2	3	2	0	0	1	1	1	0	0	1	5	5	1	0	1	3	1	1	1	0	1	0	1	1	4	4	5	4.33333	4	4	3	3.66667	2	4	3	3	4	4	3	3.66667	4	4	4	4	3	4
404	2	1	1	4	1	1	1	1	0	1	1	0	0	3	1	1	0	0	5	0	0	0	1	1	1	0	0	3	3	2	2.66667	4	4	4	4	4	3	4	3.66667	3	3	2	2.66667	3	4	3.5	3	3	3
405	1	3	2	2	2	0	0	0	1	1	1	0	1	4	2	1	0	0	2	1	0	0	1	1	1	1	0	3	4	2	3	5	5	5	5	4	2	3	3	4	3	3	3.33333	4	4	4	4	4	4
406	1	4	1	2	1	0	1	0	0	0	0	1	0	2	5	1	0	0	3	1	1	1	0	0	1	0	1	4	5	4	4.33333	3	4	2	3	3	4	3	3.33333	3	3	3	3	4	4	4	3	3	4
407	1	2	2	4	2	1	1	1	1	0	1	0	1	2	2	1	0	0	5	0	1	0	0	1	1	1	0	4	3	4	3.66667	4	5	5	4.66667	4	4	5	4.33333	4	5	4	4.33333	4	5	4.5	4	4	5
408	2	4	1	2	2	1	0	1	1	1	0	0	1	3	4	1	0	0	3	1	1	0	0	1	1	0	1	4	2	2	2.66667	4	2	3	3	2	4	3	3	3	3	3	3	5	3	4	4	2	3
409	1	2	1	3	3	0	1	0	1	1	0	1	0	4	3	1	0	0	3	1	0	1	0	0	1	1	1	4	4	2	3.33333	3	4	2	3	4	2	3	3	4	3	3	3.33333	3	4	3.5	5	5	4
410	2	1	1	2	3	0	0	0	1	0	1	0	1	3	5	1	0	0	3	1	1	0	1	1	1	0	1	3	3	4	3.33333	4	4	3	3.66667	2	4	2	2.66667	3	3	3	3	5	4	4.5	4	4	4
411	2	1	2	3	3	1	1	0	0	0	1	1	0	5	4	1	0	0	3	1	1	0	1	0	1	0	1	4	5	5	4.66667	5	5	5	5	3	4	3	3.33333	4	3	5	4	3	3	3	5	3	5
412	1	4	1	2	2	1	0	0	0	1	0	0	0	5	2	1	0	0	3	1	1	0	0	1	0	1	0	5	5	5	5	5	4	5	4.66667	4	5	5	4.66667	5	5	4	4.66667	5	5	5	5	4	5
413	2	1	1	4	1	1	0	0	1	0	0	1	0	5	3	1	0	0	5	1	1	0	0	0	0	1	1	5	5	4	4.66667	4	4	5	4.33333	4	3	5	4	4	5	4	4.33333	4	5	4.5	2	2	2
414	2	1	1	3	1	1	0	0	0	0	1	0	1	2	1	1	0	1	3	1	1	1	1	1	1	1	0	2	3	3	2.66667	3	4	4	3.66667	4	2	4	3.33333	3	4	3	3.33333	4	4	4	3	3	3
415	2	2	1	5	3	1	1	1	0	1	1	1	0	3	4	1	0	1	5	1	1	0	1	1	1	0	1	4	4	5	4.33333	4	5	4	4.33333	4	5	4	4.33333	4	4	5	4.33333	5	4	4.5	5	5	4
416	1	4	2	2	1	0	1	1	1	0	0	1	0	3	3	1	0	1	3	1	0	0	0	1	0	0	1	3	4	5	4	4	3	2	3	4	3	4	3.66667	4	3	4	3.66667	3	4	3.5	5	3	5
417	1	1	1	4	3	1	0	0	0	0	0	1	0	2	1	1	0	1	4	1	0	1	1	0	1	0	1	1	2	2	1.66667	2	2	2	2	2	1	1	1.33333	1	2	2	1.66667	1	1	1	2	2	1
418	1	4	2	2	2	1	1	0	0	1	1	0	0	4	3	1	0	0	3	0	0	0	1	0	0	1	1	3	4	3	3.33333	4	5	5	4.66667	3	5	3	3.66667	3	5	4	4	5	5	5	3	3	4
419	2	2	1	3	1	1	0	0	1	1	0	0	1	2	4	1	0	0	3	1	0	0	0	0	0	0	1	2	4	3	3	3	2	2	2.33333	3	3	4	3.33333	5	4	5	4.66667	4	5	4.5	5	4	4
420	1	2	1	2	3	0	0	0	1	1	0	0	1	2	4	1	0	0	3	1	1	0	0	0	1	0	1	4	5	5	4.66667	3	3	4	3.33333	2	2	4	2.66667	2	3	2	2.33333	5	5	5	5	4	4
421	1	4	2	2	3	0	1	0	1	1	1	0	0	3	4	1	0	0	3	0	0	1	0	1	0	1	1	3	2	3	2.66667	4	4	4	4	2	3	3	2.66667	3	3	3	3	4	3	3.5	4	3	3
422	2	3	1	3	1	0	0	0	1	1	0	1	0	5	5	1	0	1	4	1	1	1	1	1	1	1	0	5	5	5	5	4	4	5	4.33333	4	5	5	4.66667	5	5	5	5	5	5	5	5	4	4
423	2	3	1	3	3	0	0	0	1	1	1	1	0	5	5	1	0	0	4	1	1	1	0	0	0	0	1	3	4	3	3.33333	3	1	2	2	3	3	4	3.33333	2	2	1	1.66667	1	1	1	1	1	1
424	1	2	1	2	3	0	1	1	1	1	0	1	1	3	4	1	0	0	3	1	1	1	1	1	1	1	0	3	3	1	2.33333	3	3	3	3	3	2	4	3	4	4	3	3.66667	4	5	4.5	3	4	4
425	1	4	1	3	1	0	1	0	0	1	0	1	1	3	3	1	0	0	4	1	0	0	0	0	1	0	0	4	3	3	3.33333	3	2	3	2.66667	4	3	4	3.66667	4	4	4	4	5	4	4.5	5	5	5
426	1	1	2	3	1	0	0	1	1	1	0	0	0	2	4	1	0	1	4	1	0	1	1	0	1	0	1	4	3	3	3.33333	4	4	4	4	4	5	5	4.66667	3	3	3	3	5	4	4.5	3	3	5
427	1	1	2	3	2	0	1	0	0	1	1	1	0	3	2	1	0	0	4	0	1	0	0	0	1	0	1	3	2	3	2.66667	5	4	4	4.33333	4	2	4	3.33333	3	3	2	2.66667	3	4	3.5	4	2	3
428	1	3	2	3	1	1	0	1	0	1	1	0	1	4	3	1	0	0	4	1	1	0	0	0	1	1	1	5	4	3	4	3	3	3	3	5	5	3	4.33333	4	5	5	4.66667	4	5	4.5	4	5	3
429	1	3	1	2	2	1	1	1	0	0	0	1	0	2	3	1	0	1	3	1	1	0	0	1	0	1	1	5	5	4	4.66667	5	4	5	4.66667	3	5	3	3.66667	3	3	3	3	4	4	4	4	5	4
430	2	3	1	3	2	1	1	1	0	0	0	1	1	3	4	1	0	1	4	1	1	1	0	1	1	1	1	3	2	3	2.66667	3	2	3	2.66667	4	2	4	3.33333	3	4	3	3.33333	3	3	3	4	3	3
431	1	1	1	2	2	1	1	1	0	0	1	0	1	5	4	1	0	1	3	1	1	0	1	0	0	0	1	5	4	4	4.33333	2	2	4	2.66667	5	5	5	5	5	4	5	4.66667	5	5	5	3	2	3
432	1	1	2	3	2	0	0	1	1	1	0	1	1	4	4	1	0	1	4	1	0	1	0	0	0	0	0	5	5	4	4.66667	4	4	5	4.33333	4	4	3	3.66667	3	3	2	2.66667	5	5	5	4	4	5
433	1	4	2	1	3	0	1	0	0	0	1	0	0	5	3	1	0	1	1	1	1	1	0	0	1	1	0	1	1	1	1	2	1	2	1.66667	4	3	3	3.33333	2	4	2	2.66667	3	3	3	2	3	2
434	1	3	1	5	3	1	1	1	0	0	1	0	1	5	2	1	0	0	5	1	0	0	1	0	0	1	1	4	4	5	4.33333	3	3	3	3	3	5	3	3.66667	3	3	3	3	5	4	4.5	4	3	5
435	2	4	2	3	3	0	1	0	1	0	1	0	1	3	4	1	0	0	4	0	0	1	0	0	0	1	0	2	4	4	3.33333	5	5	4	4.66667	4	3	3	3.33333	4	4	4	4	4	3	3.5	3	3	4
436	2	3	1	2	1	1	1	1	0	0	0	1	1	3	1	1	0	1	3	1	1	0	0	0	1	1	1	3	2	4	3	3	3	3	3	4	5	5	4.66667	4	4	3	3.66667	4	4	4	3	4	5
437	2	1	1	5	3	0	0	0	1	1	0	1	0	3	3	1	0	1	5	1	0	0	1	1	1	0	0	5	4	3	4	3	3	3	3	3	5	4	4	4	3	4	3.66667	3	5	4	3	4	3
438	2	3	2	2	2	0	0	1	1	0	1	0	1	3	2	1	0	1	3	1	0	0	0	0	1	1	1	4	2	2	2.66667	3	2	2	2.33333	2	1	2	1.66667	2	3	2	2.33333	4	3	3.5	4	3	2
439	2	4	2	4	1	0	0	1	1	0	0	0	0	3	1	1	0	1	4	1	1	0	1	1	0	1	1	5	5	4	4.66667	3	3	3	3	3	2	2	2.33333	4	3	3	3.33333	3	3	3	4	3	4
440	2	2	1	4	2	0	1	1	1	0	0	0	0	2	3	1	0	0	4	1	1	0	0	1	0	0	1	3	2	3	2.66667	2	2	2	2	4	3	4	3.66667	3	4	2	3	3	3	3	3	4	3
441	2	1	1	3	1	0	1	0	0	0	0	1	0	5	3	1	0	1	4	1	1	0	1	1	1	0	1	4	5	4	4.33333	3	3	3	3	3	5	5	4.33333	5	5	4	4.66667	5	4	4.5	4	5	4
442	2	3	1	2	2	1	0	0	0	0	1	0	0	5	2	1	0	0	3	1	1	0	0	0	1	1	1	3	3	3	3	3	3	3	3	1	2	3	2	2	2	3	2.33333	3	5	4	2	2	2
443	1	2	1	3	2	1	1	1	0	1	1	0	0	2	3	1	0	1	4	1	1	1	0	0	0	1	1	2	3	3	2.66667	2	1	2	1.66667	1	1	3	1.66667	2	2	1	1.66667	3	2	2.5	3	4	3
444	1	1	1	5	1	1	1	1	1	0	1	1	0	3	4	1	0	1	5	1	1	0	1	1	0	0	1	4	5	3	4	4	3	4	3.66667	4	4	5	4.33333	5	4	4	4.33333	5	4	4.5	4	5	5
445	2	4	2	1	1	0	0	0	1	1	0	0	1	4	4	1	0	1	1	1	1	0	0	1	0	0	0	5	4	5	4.66667	3	4	3	3.33333	3	2	2	2.33333	3	4	4	3.66667	2	3	2.5	5	4	4
446	1	3	2	1	2	1	1	1	0	0	1	1	1	3	1	1	0	1	2	1	0	1	0	0	1	0	1	3	3	4	3.33333	3	2	3	2.66667	4	3	3	3.33333	5	5	4	4.66667	5	5	5	5	4	5
447	1	2	2	4	1	0	0	1	1	0	1	0	1	4	3	1	0	1	5	1	0	0	0	1	0	0	1	4	4	4	4	4	5	5	4.66667	3	3	4	3.33333	4	3	3	3.33333	3	5	4	5	3	5
448	1	1	1	3	3	0	1	0	1	1	1	0	0	3	4	1	0	1	4	1	0	0	1	1	0	1	1	5	5	5	5	5	5	5	5	5	5	5	5	5	5	4	4.66667	5	5	5	5	5	5
449	1	2	1	1	2	0	0	0	1	1	1	0	0	2	1	1	0	1	1	1	0	0	0	1	0	1	0	4	5	5	4.66667	3	3	3	3	4	5	4	4.33333	5	5	5	5	5	4	4.5	5	5	4
450	1	4	2	2	3	0	0	1	1	1	1	1	1	5	3	1	0	1	3	1	1	0	1	0	0	1	1	5	5	5	5	3	2	2	2.33333	2	2	4	2.66667	3	3	3	3	4	5	4.5	4	3	4
451	2	3	2	3	2	0	1	0	1	1	1	0	1	5	5	1	0	0	4	1	1	0	1	1	0	0	0	4	3	4	3.66667	3	4	4	3.66667	3	5	3	3.66667	3	3	3	3	5	5	5	2	3	3
452	1	3	1	3	2	1	1	0	0	0	1	0	1	3	2	1	0	0	4	1	1	1	1	0	1	0	0	4	4	5	4.33333	3	3	3	3	4	4	3	3.66667	4	4	4	4	4	4	4	4	3	4
453	2	2	2	1	2	1	0	0	1	0	0	1	1	3	4	1	0	1	1	1	1	1	0	1	1	1	0	3	3	2	2.66667	3	2	2	2.33333	2	2	3	2.33333	3	3	2	2.66667	4	5	4.5	3	2	4
454	2	1	2	1	1	0	1	0	1	1	0	1	1	3	3	1	0	1	1	1	1	1	1	0	0	1	0	5	5	4	4.66667	4	4	4	4	4	5	5	4.66667	4	5	4	4.33333	4	4	4	5	5	5
455	1	3	1	3	2	0	0	0	1	0	0	0	0	3	4	1	0	0	4	1	0	0	0	1	0	1	1	5	5	5	5	4	4	5	4.33333	4	5	5	4.66667	5	5	5	5	5	5	5	5	5	5
456	2	3	2	3	3	1	1	1	1	1	1	1	1	3	1	1	0	1	4	1	1	0	0	0	0	0	1	5	5	4	4.66667	3	3	3	3	5	4	5	4.66667	4	5	5	4.66667	2	3	2.5	3	2	3
457	1	3	2	3	3	0	1	1	0	0	1	1	0	5	4	1	0	0	4	0	0	1	0	0	1	1	0	5	4	4	4.33333	1	2	2	1.66667	2	2	2	2	2	2	2	2	5	5	5	5	5	4
458	1	3	1	3	3	0	0	1	1	0	1	1	1	2	4	1	0	1	4	1	1	0	0	0	1	0	1	5	4	5	4.66667	4	2	1	2.33333	1	2	4	2.33333	2	2	3	2.33333	4	3	3.5	2	2	2
459	1	2	1	4	2	0	1	1	1	1	0	1	0	3	5	1	0	0	4	1	1	0	1	0	0	1	1	4	4	2	3.33333	3	3	3	3	4	2	3	3	4	4	3	3.66667	3	3	3	3	4	4
460	1	4	2	2	2	0	1	1	0	0	1	0	1	4	2	1	0	0	3	1	1	1	1	1	1	1	0	4	5	4	4.33333	2	2	2	2	2	2	3	2.33333	3	4	3	3.33333	3	4	3.5	5	4	3
461	1	1	1	3	3	0	0	1	1	1	0	0	1	3	3	1	0	0	4	1	1	1	0	0	1	1	1	4	4	5	4.33333	3	3	4	3.33333	2	3	2	2.33333	4	4	5	4.33333	4	3	3.5	3	4	3
462	2	1	1	5	2	1	0	1	0	0	0	0	0	4	2	1	0	1	5	1	0	0	1	1	1	1	0	2	3	2	2.33333	5	4	3	4	3	4	3	3.33333	4	3	5	4	2	3	2.5	5	5	3
463	1	4	2	2	1	0	0	1	1	1	1	1	0	3	4	1	0	1	3	1	0	0	0	1	1	1	1	4	3	1	2.66667	4	4	5	4.33333	1	1	3	1.66667	3	3	1	2.33333	3	4	3.5	2	3	2
464	1	3	1	2	3	1	1	1	0	0	0	1	1	2	1	1	1	1	3	1	0	0	0	1	0	0	1	4	3	2	3	3	3	3	3	5	5	4	4.66667	4	3	3	3.33333	4	4	4	4	4	4
465	1	3	1	4	3	1	1	0	0	1	0	0	0	3	4	1	0	1	5	0	1	1	0	0	1	0	0	3	4	4	3.66667	3	3	3	3	3	3	2	2.66667	4	4	4	4	5	3	4	5	5	4
466	1	1	2	3	1	0	0	0	1	0	0	1	1	3	1	1	0	1	4	1	0	0	0	0	1	1	1	2	3	3	2.66667	5	4	3	4	4	5	5	4.66667	3	4	3	3.33333	4	4	4	5	4	4
467	2	4	2	3	1	1	1	0	0	1	0	1	1	4	3	1	0	0	4	1	0	0	1	1	0	1	1	3	4	3	3.33333	4	2	2	2.66667	2	2	3	2.33333	4	3	3	3.33333	4	3	3.5	3	3	3
468	2	3	1	4	1	0	0	0	1	0	0	1	1	4	4	1	0	1	4	1	0	0	0	0	0	1	1	2	3	3	2.66667	5	4	5	4.66667	4	5	4	4.33333	2	2	3	2.33333	4	4	4	5	5	4
469	1	1	1	2	1	1	0	0	1	0	1	1	1	2	3	1	1	0	3	1	0	0	0	0	0	0	1	4	5	5	4.66667	2	2	1	1.66667	5	5	5	5	4	3	2	3	4	4	4	3	3	3
470	1	3	2	2	3	1	0	0	0	0	0	0	1	3	3	1	1	1	3	1	1	1	1	1	0	0	0	4	4	2	3.33333	3	3	2	2.66667	3	2	2	2.33333	4	3	3	3.33333	4	4	4	4	4	4
471	1	4	1	3	1	0	0	0	1	1	1	1	1	3	3	1	1	0	4	0	1	1	1	1	0	0	1	1	2	3	2	1	2	3	2	1	1	2	1.33333	5	4	4	4.33333	4	4	4	5	5	5
472	2	4	1	4	1	1	1	0	1	1	0	1	0	5	4	1	1	0	5	1	0	0	1	0	1	1	1	4	3	1	2.66667	4	1	1	2	3	1	4	2.66667	2	2	1	1.66667	3	4	3.5	2	2	3
473	2	4	2	4	1	1	1	0	1	1	0	0	1	3	3	1	1	1	4	1	1	0	1	1	0	1	1	4	5	5	4.66667	4	5	5	4.66667	5	4	4	4.33333	2	2	3	2.33333	5	5	5	5	4	5
474	2	1	2	1	2	1	1	0	1	0	0	1	1	3	4	1	0	0	1	1	1	1	1	0	1	1	0	5	4	3	4	4	3	2	3	3	4	3	3.33333	4	4	4	4	4	5	4.5	4	3	3
475	1	2	1	4	3	1	0	0	0	0	1	1	0	3	4	1	1	0	4	1	1	0	1	1	0	0	1	5	4	5	4.66667	4	4	4	4	4	4	3	3.66667	4	3	4	3.66667	5	4	4.5	5	3	5
476	2	4	1	5	2	1	0	1	1	1	1	1	0	3	3	1	1	0	5	1	1	0	0	1	1	1	1	5	5	4	4.66667	4	5	5	4.66667	4	5	4	4.33333	3	3	3	3	4	5	4.5	4	5	5
477	2	4	2	2	1	1	1	1	0	0	0	0	0	2	1	1	0	0	3	0	1	0	0	0	1	1	0	3	4	4	3.66667	3	3	3	3	3	3	2	2.66667	4	3	3	3.33333	5	4	4.5	4	5	5
478	1	4	2	2	3	0	0	1	1	1	1	1	0	5	4	1	1	1	3	0	1	1	0	1	1	1	1	5	4	3	4	2	2	1	1.66667	2	2	3	2.33333	4	3	4	3.66667	4	3	3.5	5	5	5
479	2	3	1	5	3	1	0	0	0	1	0	1	1	4	3	1	0	0	5	1	0	0	1	0	0	1	0	2	3	3	2.66667	4	4	4	4	4	4	5	4.33333	4	5	5	4.66667	5	5	5	2	2	2
480	1	1	2	2	3	1	0	1	0	0	0	1	0	3	3	1	0	1	3	1	0	0	0	1	1	1	0	2	3	3	2.66667	3	4	3	3.33333	4	3	3	3.33333	3	4	4	3.66667	4	4	4	5	4	4
481	1	2	1	2	1	0	1	1	0	1	1	1	0	3	4	1	0	1	3	1	1	0	0	1	0	0	1	5	5	5	5	2	2	2	2	5	5	5	5	4	5	3	4	2	4	3	3	3	2
482	1	2	2	4	3	1	0	1	0	0	0	1	1	4	1	1	0	0	4	1	1	1	1	0	1	1	0	3	5	4	4	1	1	2	1.33333	4	4	5	4.33333	3	2	2	2.33333	4	5	4.5	2	3	2
483	1	1	1	2	2	0	0	0	1	0	1	0	1	3	4	1	0	1	3	0	1	1	0	1	1	1	1	5	5	3	4.33333	4	5	5	4.66667	3	3	4	3.33333	4	4	4	4	5	4	4.5	5	4	5
484	2	3	1	3	2	0	0	1	1	0	0	0	0	3	2	1	0	1	4	1	1	0	0	0	1	1	0	3	2	2	2.33333	3	3	3	3	4	3	3	3.33333	4	4	3	3.66667	3	4	3.5	4	4	4
485	2	2	1	1	1	0	1	1	0	0	1	1	1	3	4	1	0	1	1	0	1	0	1	0	1	1	1	5	5	3	4.33333	5	4	4	4.33333	3	3	5	3.66667	4	4	4	4	2	2	2	3	2	2
486	1	2	1	5	3	0	0	0	1	1	0	0	1	2	1	1	0	0	5	0	0	0	1	1	1	1	0	4	4	5	4.33333	4	2	1	2.33333	4	2	3	3	2	2	3	2.33333	3	3	3	2	3	2
487	1	4	1	4	3	0	1	0	0	0	1	1	1	3	3	1	0	1	5	0	0	1	1	1	0	0	1	2	3	2	2.33333	3	3	3	3	3	3	4	3.33333	3	3	4	3.33333	4	4	4	3	5	4
488	2	2	1	5	1	1	0	1	0	0	0	1	0	3	3	1	0	1	5	1	1	1	0	0	0	1	0	3	4	3	3.33333	1	3	3	2.33333	5	5	4	4.66667	3	2	2	2.33333	3	2	2.5	2	2	3
489	2	4	2	3	2	1	1	0	0	1	1	1	1	2	4	1	0	1	4	1	0	1	0	0	1	1	0	4	5	3	4	5	5	5	5	3	3	4	3.33333	3	3	3	3	3	3	3	5	3	3
490	2	4	1	4	1	1	1	1	1	0	0	1	1	4	4	1	0	1	4	1	1	1	0	1	0	1	0	4	4	4	4	3	3	3	3	5	5	5	5	5	4	3	4	4	4	4	3	3	3
491	1	3	1	2	3	0	1	1	0	1	0	0	1	2	1	1	0	0	3	1	1	1	1	1	0	0	0	5	4	3	4	4	2	2	2.66667	4	2	3	3	5	5	5	5	5	5	5	4	4	4
492	1	4	1	4	2	0	0	1	1	0	0	1	0	5	3	1	0	0	4	1	0	1	0	0	0	1	0	5	5	4	4.66667	5	3	5	4.33333	4	5	5	4.66667	4	4	5	4.33333	5	5	5	4	4	4
493	1	4	2	1	1	0	0	0	1	0	1	1	1	4	3	1	0	1	1	1	1	0	1	0	1	0	1	4	3	3	3.33333	4	3	3	3.33333	4	5	3	4	4	4	4	4	4	3	3.5	4	4	4
494	2	4	1	4	3	1	0	1	1	0	0	1	0	2	1	1	0	1	5	0	0	0	0	1	0	1	1	5	4	4	4.33333	2	2	1	1.66667	2	2	3	2.33333	2	2	3	2.33333	3	2	2.5	2	3	3
495	2	2	2	4	2	0	1	0	1	0	0	1	0	3	2	1	0	0	4	1	1	0	1	1	1	1	0	3	3	4	3.33333	3	4	2	3	3	2	3	2.66667	3	3	2	2.66667	4	4	4	3	4	3
496	1	1	2	5	2	1	1	0	1	1	0	0	0	2	5	1	0	1	5	1	1	0	0	0	1	0	1	3	4	3	3.33333	4	2	2	2.66667	2	4	4	3.33333	3	4	3	3.33333	3	3	3	3	3	3
497	2	3	1	5	3	0	0	0	1	0	1	1	1	5	4	1	0	0	5	1	1	0	0	1	0	1	1	3	2	3	2.66667	3	2	2	2.33333	3	2	3	2.66667	3	3	2	2.66667	4	4	4	4	3	4
498	2	2	2	4	2	1	0	0	0	1	1	1	1	2	4	1	0	1	4	0	1	1	1	0	1	1	1	5	4	3	4	4	3	5	4	4	3	3	3.33333	4	4	5	4.33333	3	3	3	5	4	4
499	1	3	2	2	3	0	0	1	1	1	1	0	1	2	4	1	0	1	3	1	0	0	1	1	1	1	1	4	5	4	4.33333	4	4	2	3.33333	2	3	3	2.66667	3	2	3	2.66667	5	4	4.5	5	5	5
500	1	1	2	2	2	0	1	1	1	0	1	1	0	3	5	1	0	1	3	1	0	0	1	0	1	1	1	3	5	4	4	3	3	3	3	2	4	4	3.33333	2	3	3	2.66667	3	3	3	4	3	4
501	1	4	1	1	1	0	0	0	1	1	0	0	0	3	4	0	0	1	2	1	0	0	0	0	0	0	1	5	4	4	4.33333	3	3	1	2.33333	1	1	4	2	3	4	2	3	3	2	2.5	4	2	4
502	2	3	2	4	1	1	0	1	0	0	1	0	0	5	3	1	0	1	5	1	1	1	0	1	1	1	1	3	2	3	2.66667	3	3	4	3.33333	1	2	2	1.66667	3	3	2	2.66667	3	3	3	3	1	2
503	1	3	1	3	2	0	1	1	1	1	1	1	0	5	4	1	0	1	4	1	0	1	0	1	0	1	0	3	4	5	4	5	4	4	4.33333	4	5	5	4.66667	5	3	3	3.66667	5	5	5	4	4	3
504	1	1	1	5	3	1	0	0	1	1	0	1	0	5	5	1	0	0	5	1	1	1	1	0	1	1	0	5	4	5	4.66667	2	3	3	2.66667	3	2	3	2.66667	5	5	3	4.33333	3	2	2.5	4	4	5
505	2	2	1	5	1	0	0	1	1	1	0	0	1	2	1	1	0	0	5	1	1	0	1	0	1	1	1	1	3	2	2	3	1	2	2	3	3	4	3.33333	3	3	1	2.33333	3	3	3	3	2	3
506	2	1	2	3	3	1	0	1	1	1	1	0	0	5	1	1	0	0	4	0	0	1	0	0	1	0	0	2	4	2	2.66667	3	2	1	2	1	3	3	2.33333	4	4	4	4	5	5	5	5	5	5
507	2	1	1	3	3	1	0	1	1	1	1	0	1	4	4	0	0	1	4	0	1	1	1	1	1	0	0	4	4	5	4.33333	4	4	4	4	4	4	5	4.33333	4	4	5	4.33333	5	5	5	4	5	5
508	1	2	1	1	1	0	0	0	1	0	1	0	1	2	4	0	0	1	1	1	1	1	0	0	0	1	1	5	5	4	4.66667	3	3	4	3.33333	4	5	5	4.66667	4	4	4	4	3	4	3.5	3	3	2
509	1	4	2	2	2	1	1	1	1	1	0	0	0	5	5	1	0	0	3	0	1	1	1	1	0	1	1	4	4	3	3.66667	3	4	4	3.66667	3	3	5	3.66667	4	4	4	4	5	4	4.5	3	5	5
510	1	2	1	4	1	0	1	1	0	0	0	1	0	3	5	1	0	0	4	0	1	1	0	0	0	1	1	4	5	3	4	3	4	3	3.33333	4	3	3	3.33333	3	4	4	3.66667	4	3	3.5	3	3	3
511	2	3	2	2	1	0	0	1	1	0	1	0	1	3	4	1	0	0	3	0	0	1	1	1	1	0	1	2	3	2	2.33333	4	3	4	3.66667	4	4	3	3.66667	3	3	3	3	4	4	4	5	4	3
512	1	1	1	3	2	1	0	0	0	1	0	0	0	4	4	1	0	0	4	1	0	1	0	1	0	1	1	2	3	3	2.66667	4	3	4	3.66667	4	5	5	4.66667	5	4	3	4	3	3	3	4	5	3
513	2	1	1	3	3	0	0	1	1	0	1	1	0	3	4	1	0	1	4	1	1	0	0	1	0	1	1	5	4	5	4.66667	3	3	3	3	5	4	5	4.66667	3	3	3	3	3	2	2.5	3	4	4
514	2	4	2	5	3	0	1	1	0	0	1	1	1	2	5	1	0	0	5	1	1	0	1	0	0	0	1	4	5	5	4.66667	2	2	2	2	2	3	3	2.66667	4	4	2	3.33333	4	4	4	3	4	3
515	1	2	1	3	2	0	1	0	1	1	1	0	0	5	3	0	0	1	4	1	1	1	1	0	1	0	1	4	4	3	3.66667	4	3	2	3	4	3	4	3.66667	2	4	2	2.66667	3	3	3	5	4	4
516	1	1	1	5	1	0	1	0	1	0	1	0	0	2	5	0	0	1	5	1	1	0	1	0	1	1	1	4	4	5	4.33333	5	4	4	4.33333	5	3	3	3.66667	5	4	5	4.66667	4	4	4	4	4	4
517	1	3	1	2	1	1	0	0	0	0	1	1	0	5	5	1	0	1	3	1	1	0	0	0	1	1	0	5	5	3	4.33333	4	2	3	3	3	3	2	2.66667	4	5	3	4	5	5	5	5	3	4
518	2	4	1	4	1	1	1	1	0	0	0	1	0	2	1	1	0	0	4	1	1	0	1	0	0	0	1	4	5	4	4.33333	3	5	5	4.33333	3	3	4	3.33333	4	5	5	4.66667	3	3	3	3	3	3
519	1	2	1	3	2	1	0	1	0	1	1	0	1	3	4	0	0	1	4	1	1	1	1	0	1	0	1	4	4	4	4	4	3	4	3.66667	3	4	2	3	4	5	4	4.33333	3	5	4	5	5	4
520	2	4	2	2	3	0	0	1	1	0	1	0	0	3	3	1	0	1	3	1	0	1	0	1	0	1	0	5	4	4	4.33333	4	3	4	3.66667	3	4	5	4	3	5	4	4	5	5	5	3	2	3
521	1	4	2	2	2	0	1	1	1	0	1	1	0	2	2	0	0	1	3	1	1	0	0	0	1	1	1	4	5	5	4.66667	4	4	5	4.33333	3	4	4	3.66667	2	3	3	2.66667	5	5	5	5	4	4
522	1	4	2	3	2	0	1	1	0	1	1	1	0	5	4	0	0	1	4	1	0	1	0	0	1	0	1	5	5	4	4.66667	4	5	5	4.66667	4	5	3	4	4	5	5	4.66667	3	3	3	2	3	3
523	1	3	1	3	1	1	1	0	1	0	0	0	1	5	4	1	0	0	4	1	0	0	0	0	1	0	0	3	3	4	3.33333	4	2	3	3	2	3	3	2.66667	2	3	3	2.66667	3	3	3	5	4	4
524	2	4	2	2	3	0	0	1	1	1	1	0	1	5	5	1	0	0	3	1	0	1	1	0	1	0	1	3	3	4	3.33333	4	4	3	3.66667	5	3	3	3.66667	3	3	2	2.66667	3	3	3	4	5	4
525	1	2	1	3	1	1	1	0	0	0	1	1	1	3	5	1	0	0	4	0	0	0	1	0	0	0	0	5	5	5	5	5	4	5	4.66667	5	5	5	5	5	5	4	4.66667	5	4	4.5	5	5	5
526	1	2	1	2	2	1	0	0	0	0	0	1	1	5	2	1	0	0	3	1	1	0	1	0	1	0	1	4	4	2	3.33333	2	2	2	2	5	4	5	4.66667	4	4	5	4.33333	5	5	5	2	2	2
527	1	2	2	3	2	1	1	0	0	0	0	0	0	2	3	0	0	1	4	1	0	1	0	0	1	1	0	5	4	5	4.66667	4	3	3	3.33333	2	3	2	2.33333	5	3	3	3.66667	4	3	3.5	3	5	3
528	2	3	2	3	3	1	1	1	0	1	1	0	0	5	3	0	0	1	4	1	1	1	0	0	0	0	1	4	5	5	4.66667	5	3	3	3.66667	3	2	3	2.66667	3	3	3	3	5	4	4.5	4	4	4
529	1	3	1	2	1	0	0	1	1	0	0	1	0	2	3	1	0	1	3	1	1	0	1	1	1	0	1	3	2	2	2.33333	3	3	5	3.66667	3	3	4	3.33333	3	2	2	2.33333	5	5	5	4	5	5
530	2	4	2	1	2	1	1	0	1	1	1	1	0	3	3	1	0	0	1	0	1	1	1	0	0	0	1	3	5	5	4.33333	3	3	3	3	4	3	3	3.33333	4	4	4	4	3	3	3	3	4	4
531	1	3	2	2	3	1	1	0	0	1	0	1	1	2	2	1	0	0	3	1	1	0	0	1	0	1	1	5	4	5	4.66667	3	3	2	2.66667	3	3	4	3.33333	4	4	3	3.66667	4	4	4	4	4	4
532	1	3	1	4	2	1	1	0	0	0	0	0	0	2	2	1	0	0	4	1	0	0	0	0	0	1	1	2	2	2	2	1	2	2	1.66667	2	1	1	1.33333	1	2	2	1.66667	2	2	2	1	2	1
533	2	3	2	3	2	1	0	0	1	1	0	1	1	3	5	1	0	0	4	1	1	0	0	0	0	0	0	5	4	5	4.66667	5	5	5	5	5	4	4	4.33333	4	5	5	4.66667	3	2	2.5	4	5	4
534	2	2	1	2	2	1	0	0	0	1	1	1	0	3	3	1	0	0	3	1	0	1	0	0	1	1	0	2	4	2	2.66667	2	3	3	2.66667	3	2	3	2.66667	5	4	3	4	4	3	3.5	3	3	4
535	2	3	1	5	1	1	1	1	0	1	0	0	0	3	3	1	0	0	5	1	1	0	1	1	1	0	1	4	4	3	3.66667	3	2	3	2.66667	4	3	5	4	3	3	2	2.66667	4	3	3.5	3	3	3
536	1	3	2	5	3	1	0	0	0	0	0	1	1	4	3	0	0	1	5	0	0	1	1	1	1	1	0	4	5	4	4.33333	3	3	2	2.66667	3	4	3	3.33333	5	5	4	4.66667	3	2	2.5	4	5	5
537	1	4	1	1	2	0	0	1	1	0	1	0	1	2	3	1	0	0	2	1	1	1	0	0	1	1	0	2	3	3	2.66667	4	4	3	3.66667	2	2	4	2.66667	5	5	4	4.66667	5	5	5	3	4	4
538	1	1	2	4	3	0	1	0	0	1	1	0	0	3	3	1	0	0	5	1	1	1	0	1	0	1	1	5	4	5	4.66667	4	3	3	3.33333	2	2	3	2.33333	4	4	4	4	4	4	4	4	3	3
539	1	4	1	4	2	0	1	0	0	1	0	1	1	4	4	1	0	0	5	1	1	0	1	1	0	0	0	3	4	3	3.33333	5	3	4	4	5	4	4	4.33333	3	4	4	3.66667	4	5	4.5	5	4	5
540	1	1	1	4	1	0	1	1	0	1	0	0	1	3	4	1	0	0	4	1	1	1	1	1	1	1	0	3	3	2	2.66667	4	4	5	4.33333	5	3	4	4	4	4	3	3.66667	2	3	2.5	4	4	4
541	2	3	2	2	2	0	1	0	1	0	0	1	0	3	3	1	0	0	3	1	1	0	0	1	1	1	1	5	5	3	4.33333	4	3	3	3.33333	2	3	2	2.33333	4	5	4	4.33333	5	5	5	3	3	3
542	1	3	2	4	3	0	0	0	1	0	0	0	1	5	1	1	0	0	5	1	1	0	0	0	0	0	0	5	4	5	4.66667	4	4	4	4	5	5	5	5	3	2	2	2.33333	4	5	4.5	5	5	5
543	1	3	2	4	3	1	0	1	1	0	1	0	0	4	3	1	0	1	5	1	0	0	0	1	0	0	1	4	3	3	3.33333	3	3	2	2.66667	4	4	3	3.66667	2	3	2	2.33333	3	3	3	3	3	3
544	1	4	2	2	3	0	1	1	0	1	1	1	0	4	4	1	0	0	3	1	0	0	0	1	1	0	0	3	2	2	2.33333	1	1	3	1.66667	2	1	4	2.33333	4	4	4	4	5	5	5	4	4	5
545	1	1	2	4	2	1	1	1	0	0	1	1	1	5	4	1	0	1	5	1	1	0	0	1	1	1	1	3	4	3	3.33333	4	5	4	4.33333	4	4	3	3.66667	5	3	3	3.66667	2	3	2.5	5	3	5
546	1	2	1	4	1	1	0	1	1	0	0	1	1	3	5	1	0	1	4	1	1	0	0	0	0	1	0	2	3	3	2.66667	4	2	3	3	1	1	3	1.66667	3	3	3	3	2	2	2	2	3	4
547	2	4	1	3	1	0	1	1	0	0	1	0	1	3	3	1	0	0	4	1	1	1	1	0	0	1	1	3	4	3	3.33333	5	3	3	3.66667	4	4	3	3.66667	5	3	5	4.33333	3	5	4	3	2	2
548	2	1	1	5	3	1	0	1	1	1	1	1	1	3	3	1	0	1	5	1	1	1	0	0	1	1	1	4	4	2	3.33333	4	4	2	3.33333	4	4	4	4	3	4	3	3.33333	3	3	3	4	3	4
549	2	4	2	4	1	1	0	0	0	1	0	1	0	2	2	1	0	0	5	1	1	1	0	0	0	1	1	5	5	4	4.66667	5	5	5	5	4	5	4	4.33333	4	5	4	4.33333	2	2	2	5	5	5
550	1	3	2	3	2	1	1	1	1	1	1	0	1	4	3	1	0	1	4	1	0	0	1	0	1	1	1	2	3	2	2.33333	3	2	2	2.33333	3	3	4	3.33333	4	3	3	3.33333	4	4	4	2	4	2
551	1	1	1	3	3	1	1	1	0	0	0	0	0	2	3	1	1	1	4	0	0	0	0	0	1	0	0	3	2	3	2.66667	3	2	3	2.66667	2	3	2	2.33333	1	2	2	1.66667	2	2	2	3	2	3
552	1	3	2	3	2	1	0	1	1	1	0	0	1	3	4	1	0	1	4	1	1	0	0	1	0	0	0	5	4	4	4.33333	3	3	3	3	5	5	4	4.66667	4	4	3	3.66667	5	4	4.5	2	3	2
553	1	2	1	4	2	1	1	1	0	0	0	1	1	4	4	1	1	0	4	1	1	0	0	1	1	0	1	3	3	4	3.33333	3	1	1	1.66667	4	5	5	4.66667	3	3	2	2.66667	3	3	3	3	3	3
554	1	1	2	3	2	0	0	1	1	1	0	1	1	4	3	1	0	1	4	1	1	1	0	0	0	1	0	5	4	4	4.33333	5	4	4	4.33333	4	4	3	3.66667	3	2	2	2.33333	4	4	4	5	5	5
555	1	1	2	3	2	1	0	1	1	0	1	0	1	3	3	1	0	0	4	1	1	0	0	1	1	1	1	5	5	3	4.33333	3	3	5	3.66667	4	3	3	3.33333	4	5	4	4.33333	3	2	2.5	5	5	5
556	2	3	2	1	2	1	0	1	1	1	1	0	0	4	5	1	0	1	2	1	0	0	1	1	0	0	1	2	4	2	2.66667	2	3	3	2.66667	2	3	2	2.33333	5	5	5	5	5	4	4.5	5	5	5
557	2	3	1	5	2	0	1	1	1	0	1	0	0	5	2	1	1	1	5	1	1	0	0	0	1	1	1	4	4	5	4.33333	5	5	4	4.66667	5	4	5	4.66667	4	4	5	4.33333	5	4	4.5	2	3	3
558	2	1	1	4	3	1	1	1	1	1	1	0	0	5	3	1	1	1	5	0	1	0	0	1	1	1	1	3	4	4	3.66667	4	4	4	4	3	4	3	3.33333	4	4	3	3.66667	3	3	3	3	2	4
559	1	2	1	2	3	1	1	0	1	0	0	1	1	4	1	1	0	1	3	1	0	0	0	0	1	0	0	3	2	3	2.66667	2	2	2	2	3	4	3	3.33333	3	3	2	2.66667	4	3	3.5	3	1	1
560	1	1	1	4	1	0	1	1	1	1	0	0	0	4	5	1	0	1	5	1	1	0	1	1	0	0	1	4	4	4	4	5	4	4	4.33333	3	4	3	3.33333	3	4	3	3.33333	3	4	3.5	3	4	5
561	1	3	2	2	3	0	0	0	1	0	1	1	1	4	3	1	1	0	3	1	1	0	1	1	1	0	1	4	3	4	3.66667	4	3	3	3.33333	4	4	3	3.66667	4	4	4	4	4	4	4	3	3	4
562	2	3	1	4	1	0	0	1	1	1	0	0	1	2	1	1	1	1	5	1	0	1	0	1	1	0	1	5	5	3	4.33333	5	4	5	4.66667	3	4	5	4	3	5	3	3.66667	5	5	5	3	3	3
563	2	2	1	3	1	1	0	1	0	0	0	1	1	4	2	1	0	1	4	1	1	0	1	0	1	1	1	3	2	2	2.33333	3	2	3	2.66667	3	4	4	3.66667	4	4	2	3.33333	3	3	3	4	5	5
564	1	1	1	1	2	1	0	1	1	0	1	0	0	5	1	1	0	0	1	1	1	0	1	0	1	0	1	2	2	3	2.33333	2	3	3	2.66667	3	3	4	3.33333	4	4	2	3.33333	3	2	2.5	3	2	4
565	1	2	1	3	1	1	1	0	1	0	0	1	0	5	4	1	0	0	4	1	1	0	1	1	0	0	1	3	2	2	2.33333	4	3	4	3.66667	2	2	4	2.66667	4	4	3	3.66667	4	5	4.5	5	3	4
566	1	4	1	2	2	1	1	1	1	0	0	0	1	3	3	1	0	0	3	1	1	1	0	0	0	0	0	3	4	4	3.66667	4	4	4	4	3	4	2	3	3	3	2	2.66667	5	4	4.5	4	4	4
567	1	3	1	3	1	1	0	0	1	1	1	1	1	4	3	1	0	1	4	1	1	0	1	1	0	1	0	3	4	3	3.33333	3	3	2	2.66667	3	3	4	3.33333	4	3	3	3.33333	4	4	4	4	3	3
568	1	3	2	3	3	1	0	0	0	1	1	1	0	3	3	1	0	0	4	1	1	1	1	0	0	1	0	3	4	4	3.66667	3	3	2	2.66667	5	3	4	4	3	3	2	2.66667	5	4	4.5	5	5	3
569	2	1	2	4	1	1	1	0	1	0	1	0	0	4	4	1	0	0	5	1	1	0	1	1	1	0	1	5	4	4	4.33333	4	3	3	3.33333	4	3	3	3.33333	3	3	3	3	5	3	4	5	4	4
570	2	1	2	3	1	0	1	0	1	1	1	1	0	5	5	1	0	0	4	1	0	0	0	0	0	0	1	2	4	2	2.66667	4	5	5	4.66667	4	3	3	3.33333	3	2	3	2.66667	4	5	4.5	4	5	5
571	1	3	2	4	1	1	0	0	1	0	0	1	0	4	4	1	0	1	5	1	0	0	0	1	1	1	1	3	4	4	3.66667	3	1	3	2.33333	5	5	5	5	4	4	3	3.66667	4	3	3.5	4	3	4
572	1	4	1	3	1	0	0	0	1	1	1	0	1	4	3	1	0	1	4	1	1	0	0	0	1	1	1	2	4	2	2.66667	4	3	4	3.66667	5	4	4	4.33333	4	4	4	4	3	3	3	4	3	4
573	1	4	1	2	3	1	0	0	0	1	0	1	1	4	5	1	0	1	3	1	0	1	1	1	1	0	1	4	4	5	4.33333	3	1	1	1.66667	1	3	4	2.66667	3	3	3	3	4	5	4.5	3	2	3
574	2	4	2	3	1	0	1	1	1	1	0	0	1	2	4	1	0	1	4	1	0	1	0	1	1	1	1	3	3	3	3	3	3	2	2.66667	2	2	4	2.66667	2	3	2	2.33333	4	4	4	4	4	4
575	1	1	2	3	1	1	0	1	1	1	1	0	0	4	2	1	0	1	4	1	0	0	0	0	1	0	1	3	5	3	3.66667	4	4	4	4	3	4	4	3.66667	4	3	2	3	3	3	3	4	2	3
576	1	1	1	5	1	1	1	0	0	0	0	0	0	2	4	1	0	1	5	1	1	1	1	1	1	0	0	2	4	3	3	4	3	2	3	2	3	2	2.33333	2	2	2	2	2	3	2.5	3	2	2
577	1	2	1	4	1	1	1	0	0	1	0	1	1	2	2	1	0	1	5	1	0	0	0	1	1	0	1	2	3	3	2.66667	3	5	3	3.66667	5	3	5	4.33333	3	4	4	3.66667	4	5	4.5	3	4	3
578	2	3	2	3	2	0	0	1	1	0	1	1	1	4	4	1	0	0	4	1	1	0	1	0	1	0	1	2	3	2	2.33333	3	4	3	3.33333	3	3	2	2.66667	2	2	2	2	4	3	3.5	3	3	3
579	1	1	1	4	1	1	0	1	0	1	1	1	0	5	4	1	0	1	5	1	0	0	0	0	0	1	1	5	5	5	5	5	5	5	5	4	4	5	4.33333	3	3	4	3.33333	5	5	5	4	3	5
580	1	4	1	3	3	0	1	0	1	0	0	1	0	4	3	1	0	1	4	1	0	0	1	0	0	0	1	2	1	1	1.33333	2	1	1	1.33333	1	1	2	1.33333	1	1	1	1	1	1	1	1	2	1
581	2	4	2	2	3	1	1	1	0	0	0	1	0	2	2	1	0	0	3	1	1	0	1	1	0	1	1	2	2	1	1.66667	1	1	2	1.33333	4	4	5	4.33333	2	3	1	2	5	4	4.5	2	3	4
582	2	1	2	1	2	1	0	0	0	0	0	0	1	4	2	1	0	1	2	1	1	0	0	0	1	1	1	3	5	4	4	5	3	5	4.33333	3	3	3	3	5	5	4	4.66667	3	4	3.5	3	5	4
583	2	3	1	2	2	1	0	1	0	1	1	0	0	4	4	1	0	0	3	1	1	1	1	1	1	1	1	3	4	4	3.66667	3	3	4	3.33333	4	5	5	4.66667	3	3	3	3	4	4	4	3	3	3
584	2	1	2	1	1	0	0	1	1	0	1	1	1	4	4	1	0	1	1	0	1	0	1	1	1	1	1	4	4	4	4	3	3	3	3	3	3	4	3.33333	4	4	4	4	3	4	3.5	3	4	4
585	1	2	1	3	2	0	0	0	1	0	0	0	1	5	5	1	0	0	4	1	1	0	1	1	1	0	1	4	3	4	3.66667	3	4	3	3.33333	4	2	3	3	3	3	2	2.66667	3	3	3	3	4	4
586	1	2	2	2	1	1	0	0	0	0	1	1	1	2	3	1	0	1	3	1	1	0	0	0	1	1	0	5	5	5	5	5	4	3	4	3	3	4	3.33333	3	3	2	2.66667	4	3	3.5	4	4	5
587	2	1	2	1	2	0	1	0	0	0	0	1	1	4	3	1	0	0	2	1	1	1	1	1	1	1	0	5	4	5	4.66667	2	2	4	2.66667	5	4	4	4.33333	4	4	5	4.33333	3	3	3	2	2	3
588	2	1	1	3	1	1	0	0	0	1	1	1	0	5	3	1	0	0	4	0	1	0	0	1	0	1	1	4	5	5	4.66667	5	4	5	4.66667	3	5	5	4.33333	2	3	3	2.66667	5	4	4.5	5	5	5
589	1	2	2	3	3	0	1	1	0	0	1	1	1	5	4	1	0	0	4	1	1	0	0	0	1	0	1	4	3	3	3.33333	4	4	5	4.33333	3	5	5	4.33333	5	4	5	4.66667	4	4	4	4	4	4
590	1	3	2	3	3	0	0	0	1	0	0	1	1	4	2	1	0	1	4	1	1	0	1	1	1	1	1	5	4	4	4.33333	2	1	3	2	5	4	5	4.66667	3	2	3	2.66667	5	5	5	3	2	2
591	1	2	1	2	1	0	0	1	1	0	1	1	1	5	3	1	0	1	3	1	0	1	1	1	0	0	0	5	5	5	5	1	2	3	2	5	5	5	5	2	4	2	2.66667	5	3	4	4	2	3
592	2	3	1	3	2	0	1	0	0	0	0	1	0	4	5	1	0	0	4	1	1	0	0	0	1	0	0	3	3	4	3.33333	4	3	3	3.33333	3	3	4	3.33333	2	3	3	2.66667	3	3	3	3	3	3
593	1	2	1	3	3	1	1	1	1	1	1	0	0	2	4	1	0	1	4	1	0	0	1	0	1	1	1	4	5	5	4.66667	5	5	5	5	5	5	5	5	4	4	4	4	4	4	4	4	4	5
594	1	3	1	4	2	0	1	0	0	1	0	1	1	4	4	1	0	0	5	1	1	0	0	1	0	1	1	4	3	3	3.33333	3	3	2	2.66667	4	3	3	3.33333	4	3	3	3.33333	3	3	3	3	4	3
595	1	2	2	3	1	1	1	0	0	1	1	1	1	5	5	1	0	1	4	1	0	0	1	1	0	1	1	5	4	4	4.33333	2	4	4	3.33333	3	2	2	2.33333	2	2	2	2	4	5	4.5	4	5	5
596	2	2	2	4	3	0	1	0	1	0	0	0	1	4	1	1	0	1	5	1	0	1	1	0	1	0	0	3	3	2	2.66667	3	4	3	3.33333	3	1	2	2	3	3	1	2.33333	4	2	3	3	3	2
597	2	2	2	3	1	1	0	1	0	1	1	0	0	4	5	1	0	1	4	1	1	0	0	0	0	0	1	4	3	4	3.66667	4	3	4	3.66667	4	3	3	3.33333	3	3	4	3.33333	4	3	3.5	3	4	4
598	1	1	1	2	3	0	0	1	0	1	1	0	1	2	4	1	0	1	3	1	1	0	1	0	1	1	1	3	3	2	2.66667	4	4	3	3.66667	5	4	5	4.66667	4	4	5	4.33333	4	4	4	3	3	3
599	1	1	2	3	3	1	0	1	1	1	0	0	0	2	2	1	0	0	4	1	0	1	1	0	0	0	0	4	4	4	4	3	3	3	3	4	3	4	3.66667	4	4	4	4	5	4	4.5	2	3	3
600	1	4	1	2	1	0	1	1	1	0	1	1	1	5	3	1	0	1	3	0	1	1	1	0	0	1	0	4	3	2	3	3	3	3	3	3	2	3	2.66667	5	4	3	4	3	3	3	3	3	3
601	2	4	2	3	2	0	0	1	0	0	1	1	1	4	4	1	0	1	4	1	1	0	1	0	1	1	0	4	4	4	4	5	5	4	4.66667	4	4	5	4.33333	5	5	4	4.66667	4	4	4	5	4	5
602	1	2	2	3	3	1	1	1	1	1	1	0	1	5	2	1	0	1	4	1	1	0	1	1	1	1	0	4	4	2	3.33333	5	5	4	4.66667	4	5	5	4.66667	3	2	3	2.66667	4	5	4.5	4	5	5
603	2	1	1	3	2	1	1	0	1	0	1	0	0	4	4	1	0	1	4	1	1	0	0	0	1	1	0	4	3	3	3.33333	3	2	3	2.66667	3	3	4	3.33333	3	3	4	3.33333	4	4	4	4	3	4
604	1	2	1	4	1	1	0	0	1	0	1	1	0	4	2	1	0	1	5	0	0	1	1	1	1	0	1	4	3	3	3.33333	4	4	4	4	4	3	3	3.33333	3	4	3	3.33333	4	4	4	4	4	4
605	2	3	1	2	2	0	1	1	1	0	0	0	0	2	2	1	0	0	3	1	1	0	0	1	0	1	1	5	4	5	4.66667	4	3	4	3.66667	3	5	5	4.33333	5	4	4	4.33333	4	4	4	5	3	4
606	2	3	1	4	2	1	1	0	0	1	0	1	0	4	2	0	0	1	5	1	1	0	1	1	1	1	1	3	2	2	2.33333	3	2	3	2.66667	3	3	4	3.33333	2	2	3	2.33333	3	3	3	3	3	2
607	1	3	2	2	2	1	0	0	0	0	0	1	0	2	3	0	1	0	3	0	1	0	0	0	1	1	0	5	5	4	4.66667	4	5	4	4.33333	2	3	3	2.66667	2	2	2	2	5	5	5	4	4	5
608	2	4	1	5	2	0	1	1	0	1	0	0	1	4	5	0	1	0	5	1	1	0	1	1	0	0	1	3	2	3	2.66667	5	4	4	4.33333	3	4	4	3.66667	3	4	3	3.33333	3	3	3	3	2	3
609	1	1	2	2	3	0	0	0	1	0	0	1	0	4	2	1	0	1	3	1	1	1	1	0	0	1	0	3	5	5	4.33333	4	4	3	3.66667	3	3	4	3.33333	3	4	4	3.66667	4	5	4.5	5	4	5
610	1	2	1	3	2	1	0	0	0	0	1	1	1	2	1	1	0	1	4	0	1	1	0	0	0	1	0	5	4	4	4.33333	4	4	2	3.33333	3	2	2	2.33333	3	4	4	3.66667	3	4	3.5	5	3	5
611	1	4	2	3	1	1	0	0	0	1	0	1	1	5	1	1	0	0	4	1	1	1	0	1	1	0	1	3	2	2	2.33333	5	5	3	4.33333	4	5	4	4.33333	4	5	5	4.66667	5	3	4	4	4	3
612	1	2	1	2	3	1	1	1	0	0	1	1	1	4	3	1	0	1	3	1	1	1	1	1	1	0	1	5	5	5	5	4	4	5	4.33333	5	5	5	5	5	5	5	5	5	5	5	5	5	5
613	2	1	1	5	1	0	0	1	1	0	1	1	0	2	1	1	0	0	5	1	0	0	0	0	0	1	1	1	2	1	1.33333	2	2	2	2	4	5	4	4.33333	3	2	1	2	2	3	2.5	2	3	2
614	2	2	2	1	3	1	0	0	1	1	0	0	1	5	3	1	0	1	1	0	0	0	0	0	1	0	0	2	3	3	2.66667	4	4	3	3.66667	4	4	5	4.33333	4	5	4	4.33333	3	2	2.5	5	3	4
615	1	1	2	3	2	1	0	1	1	0	1	1	0	4	4	1	0	1	4	0	0	1	1	0	0	0	1	5	5	4	4.66667	4	4	4	4	4	4	4	4	4	4	3	3.66667	5	4	4.5	4	4	4
616	1	1	1	3	1	0	0	1	1	1	0	1	0	5	2	0	1	1	4	1	0	1	0	0	1	0	0	3	2	2	2.33333	5	5	5	5	4	4	5	4.33333	4	3	5	4	5	3	4	2	3	2
617	2	4	1	1	1	1	0	0	0	0	1	0	1	3	1	1	0	0	1	1	0	0	1	0	0	0	1	3	4	5	4	5	4	3	4	3	4	3	3.33333	5	4	4	4.33333	4	3	3.5	3	4	3
618	2	3	2	3	1	0	0	0	1	0	1	1	1	4	1	0	0	1	4	1	0	0	1	1	1	0	1	4	3	3	3.33333	2	2	3	2.33333	3	3	4	3.33333	3	3	2	2.66667	4	4	4	4	3	2
619	1	3	1	4	3	0	1	1	0	0	0	0	0	3	2	0	1	1	5	0	0	1	0	1	1	1	1	3	2	2	2.33333	3	1	1	1.66667	2	2	2	2	2	2	1	1.66667	2	2	2	3	2	2
620	1	2	1	2	2	1	0	1	1	1	0	0	1	4	4	1	0	1	3	1	0	1	1	0	1	0	0	4	3	5	4	5	4	5	4.66667	3	4	3	3.33333	4	5	3	4	5	4	4.5	2	3	3
621	1	4	2	3	2	0	0	1	1	1	0	0	0	5	4	1	0	1	4	0	1	1	1	0	0	0	0	3	3	4	3.33333	4	4	4	4	4	2	4	3.33333	4	4	3	3.66667	5	3	4	4	5	3
622	2	3	1	5	1	0	0	1	0	1	1	1	1	4	5	1	0	0	5	0	0	0	1	0	1	1	0	4	5	4	4.33333	4	4	4	4	3	2	3	2.66667	3	3	3	3	5	4	4.5	5	4	5
623	2	3	1	2	3	1	0	1	1	1	0	0	0	2	3	0	1	1	3	0	0	1	0	1	1	0	0	4	3	3	3.33333	4	2	4	3.33333	4	4	4	4	4	3	4	3.66667	4	5	4.5	3	3	3
624	2	3	1	1	1	0	0	1	1	1	1	0	0	4	4	0	1	0	2	0	1	1	1	1	1	0	0	5	4	5	4.66667	4	4	4	4	5	3	5	4.33333	5	5	5	5	5	5	5	3	3	3
625	2	3	1	4	3	1	0	1	1	0	1	1	0	2	4	1	1	1	5	1	1	1	0	0	1	1	0	4	3	3	3.33333	4	5	4	4.33333	5	5	4	4.66667	4	4	3	3.66667	3	3	3	5	3	5
626	1	1	2	1	3	0	1	0	0	0	0	0	0	4	2	1	1	1	2	1	1	1	1	1	1	1	0	3	4	3	3.33333	3	2	3	2.66667	4	2	3	3	4	4	3	3.66667	4	4	4	3	4	3
627	1	3	2	2	3	1	0	1	0	0	1	1	0	2	4	1	0	1	3	1	1	1	1	0	1	0	0	4	3	3	3.33333	4	4	3	3.66667	3	4	2	3	4	5	3	4	4	3	3.5	4	3	3
628	2	4	1	5	2	0	0	0	0	1	0	1	1	5	4	1	1	1	5	1	1	1	0	1	0	0	1	4	5	4	4.33333	4	4	4	4	3	4	4	3.66667	4	5	4	4.33333	4	4	4	5	4	4
629	1	3	1	5	3	1	1	0	1	1	1	0	0	4	4	1	1	1	5	0	1	0	1	1	0	0	1	3	2	3	2.66667	4	3	2	3	3	4	3	3.33333	2	4	3	3	4	4	4	3	2	3
630	1	2	1	1	1	0	1	0	1	1	0	0	0	3	3	1	1	0	1	1	1	0	1	0	0	0	1	5	5	5	5	4	3	4	3.66667	5	4	5	4.66667	5	5	5	5	5	5	5	5	3	5
631	1	4	2	5	1	1	0	0	0	1	0	0	1	4	5	1	0	0	5	1	1	0	0	0	0	1	1	4	4	5	4.33333	5	3	5	4.33333	3	2	3	2.66667	4	5	4	4.33333	4	5	4.5	4	4	3
632	1	2	1	3	3	0	1	1	1	1	0	1	1	4	5	1	1	1	4	1	0	1	0	1	0	1	0	4	3	4	3.66667	3	1	3	2.33333	4	5	5	4.66667	2	4	2	2.66667	4	3	3.5	3	3	3
633	2	4	1	4	1	1	0	0	1	0	0	1	1	3	3	1	1	0	5	1	0	0	1	1	1	0	1	3	4	3	3.33333	4	4	3	3.66667	4	3	3	3.33333	4	4	4	4	3	3	3	3	3	3
634	1	3	1	4	1	0	0	0	1	0	0	0	0	4	5	1	0	0	5	1	1	0	0	1	1	0	1	3	4	5	4	4	4	4	4	3	4	4	3.66667	4	5	4	4.33333	5	5	5	4	4	5
635	1	1	2	3	1	1	0	1	1	1	0	1	0	4	4	1	0	1	4	0	0	0	1	0	0	1	0	2	3	4	3	4	4	5	4.33333	5	4	4	4.33333	4	3	3	3.33333	4	3	3.5	5	4	5
636	1	2	1	3	2	0	0	0	0	1	0	1	1	2	4	1	0	1	4	0	0	1	0	1	0	0	0	5	5	5	5	3	3	3	3	3	3	3	3	3	5	3	3.66667	3	3	3	3	4	4
637	1	3	2	2	1	0	1	0	0	1	1	0	1	5	1	1	0	0	3	1	1	0	0	0	1	1	1	1	3	3	2.33333	3	3	3	3	4	5	4	4.33333	4	4	4	4	3	4	3.5	5	4	5
638	1	1	1	3	1	0	0	0	1	0	1	0	1	4	4	1	0	0	4	0	0	0	0	1	0	0	1	4	5	5	4.66667	3	5	3	3.66667	3	3	4	3.33333	4	3	5	4	3	4	3.5	5	4	3
639	1	1	1	2	2	0	1	0	0	1	0	1	1	5	4	1	0	0	3	1	0	0	0	0	0	0	0	3	2	2	2.33333	4	3	2	3	3	4	4	3.66667	4	4	4	4	3	3	3	3	3	4
640	2	2	1	3	1	1	1	1	1	0	1	1	0	3	3	1	0	1	4	0	0	1	1	0	0	1	0	4	3	3	3.33333	4	3	4	3.66667	3	3	5	3.66667	3	3	3	3	3	4	3.5	3	3	3
641	1	1	2	1	2	0	0	0	0	0	0	1	1	4	4	1	0	1	1	1	1	0	1	1	0	1	1	4	3	3	3.33333	2	2	1	1.66667	5	4	5	4.66667	4	3	4	3.66667	4	2	3	2	2	3
642	1	2	2	2	2	1	0	0	0	0	1	1	1	5	2	1	0	0	3	1	0	0	0	0	1	0	1	1	1	2	1.33333	3	1	2	2	3	3	4	3.33333	2	2	1	1.66667	3	2	2.5	4	4	3
643	1	4	1	5	1	0	1	1	1	0	1	0	1	2	2	1	0	0	5	1	1	0	0	1	0	1	1	4	4	3	3.66667	4	5	4	4.33333	5	3	3	3.66667	4	4	3	3.66667	5	4	4.5	4	4	3
644	1	2	2	2	1	0	0	1	0	1	0	0	1	2	4	1	0	0	3	0	1	0	1	1	0	0	1	3	2	2	2.33333	4	3	3	3.33333	2	3	3	2.66667	3	3	3	3	5	4	4.5	2	2	4
645	1	2	2	1	3	0	1	1	1	1	0	0	0	3	3	1	0	0	2	1	0	0	0	0	0	0	0	4	5	3	4	1	3	3	2.33333	3	2	2	2.33333	5	5	5	5	2	2	2	4	5	5
646	1	2	2	2	1	0	0	1	0	1	0	0	1	3	5	1	0	0	3	1	0	0	0	1	1	1	0	5	5	5	5	4	5	5	4.66667	4	5	5	4.66667	5	5	5	5	5	5	5	4	4	5
647	2	2	1	3	2	0	0	1	0	0	1	0	1	3	5	1	0	1	4	1	1	0	1	0	1	1	1	3	3	4	3.33333	3	3	3	3	4	4	5	4.33333	5	5	3	4.33333	5	5	5	4	3	4
648	1	1	1	1	1	1	1	0	0	1	1	1	0	5	2	1	0	1	2	1	1	1	1	0	1	1	0	5	4	5	4.66667	3	4	3	3.33333	2	3	3	2.66667	3	4	4	3.66667	3	3	3	3	5	4
649	1	3	2	3	2	1	1	1	1	1	1	0	1	4	4	1	0	0	4	1	0	1	1	1	1	0	1	4	3	3	3.33333	5	5	5	5	3	3	4	3.33333	3	4	3	3.33333	4	4	4	5	3	4
650	1	1	2	2	3	1	1	0	1	0	1	1	1	3	5	1	0	0	3	1	1	0	0	0	0	0	1	5	5	4	4.66667	2	2	2	2	4	2	4	3.33333	2	4	2	2.66667	4	4	4	3	2	3
651	1	1	2	3	2	1	1	0	0	1	1	0	0	5	3	1	0	0	4	1	1	0	1	1	1	1	1	2	3	2	2.33333	3	4	4	3.66667	3	4	4	3.66667	3	4	4	3.66667	2	3	2.5	3	4	5
652	2	2	2	2	1	0	0	1	1	1	1	1	0	3	5	1	0	0	3	1	1	1	1	1	1	1	0	3	2	2	2.33333	4	3	2	3	4	3	3	3.33333	3	4	2	3	4	4	4	3	3	3
653	1	4	2	2	2	1	1	0	0	1	1	1	0	4	3	1	0	1	3	0	0	0	0	0	1	1	0	5	5	3	4.33333	3	3	3	3	3	4	3	3.33333	3	2	3	2.66667	5	3	4	4	3	4
654	2	4	2	3	3	0	1	1	1	1	0	0	0	5	1	1	0	1	4	1	1	0	0	0	1	1	1	4	4	4	4	3	2	3	2.66667	4	5	4	4.33333	4	4	4	4	5	5	5	4	4	5
655	1	2	2	4	3	0	1	1	1	1	1	0	1	4	4	1	0	0	5	1	1	0	1	0	1	1	1	4	3	3	3.33333	3	3	4	3.33333	4	4	3	3.66667	4	3	3	3.33333	3	4	3.5	3	3	3
656	2	3	2	4	1	1	1	0	1	1	0	1	0	2	3	1	0	0	5	1	0	1	0	0	0	0	0	5	5	4	4.66667	4	5	5	4.66667	5	4	5	4.66667	5	4	5	4.66667	5	4	4.5	4	5	4
657	2	3	1	5	1	0	1	1	1	1	1	0	1	4	1	1	0	0	5	1	1	0	0	1	0	1	1	3	4	3	3.33333	3	4	3	3.33333	4	4	5	4.33333	3	4	4	3.66667	3	3	3	3	4	4
658	2	4	2	3	2	1	0	0	1	1	0	0	0	4	4	1	0	0	4	0	1	0	1	1	0	1	0	5	5	4	4.66667	3	4	3	3.33333	5	3	3	3.66667	3	4	5	4	4	4	4	3	2	2
659	1	4	1	2	3	1	0	0	1	0	0	1	0	3	3	1	0	1	3	1	1	0	1	0	1	0	0	4	5	5	4.66667	4	5	4	4.33333	5	4	5	4.66667	5	5	5	5	5	5	5	4	4	4
660	1	2	2	4	1	1	1	0	1	1	0	0	1	5	5	1	0	1	5	1	0	1	0	0	0	1	1	4	3	2	3	3	3	2	2.66667	4	2	3	3	3	3	4	3.33333	3	4	3.5	4	4	4
661	2	2	2	3	1	0	1	0	1	0	1	0	1	2	5	1	0	0	4	1	1	1	0	1	1	1	1	4	3	4	3.66667	4	2	3	3	2	4	4	3.33333	3	3	3	3	4	4	4	3	2	3
662	1	4	1	3	1	0	0	0	0	1	0	1	1	5	4	1	0	0	4	1	0	0	1	1	1	1	1	4	3	3	3.33333	3	5	3	3.66667	5	4	4	4.33333	5	5	3	4.33333	2	3	2.5	5	5	5
663	2	3	2	3	3	1	0	1	1	1	0	1	0	2	3	1	0	0	4	1	1	1	1	1	1	1	0	5	4	5	4.66667	5	4	5	4.66667	4	5	5	4.66667	5	4	4	4.33333	4	5	4.5	4	5	5
664	2	3	1	5	3	1	1	0	1	0	1	1	1	4	4	1	0	1	5	1	0	0	1	1	1	1	1	3	4	3	3.33333	3	4	2	3	4	4	3	3.66667	3	3	3	3	4	3	3.5	3	3	3
665	1	2	2	2	2	1	1	0	0	1	0	0	1	5	4	1	0	0	3	0	0	0	1	0	1	1	0	3	3	4	3.33333	4	4	3	3.66667	3	2	2	2.33333	3	3	4	3.33333	4	4	4	3	4	5
666	1	2	2	3	2	0	0	1	1	1	1	1	0	2	2	1	0	1	4	1	1	0	1	1	0	1	1	5	5	5	5	2	3	3	2.66667	4	5	5	4.66667	5	5	4	4.66667	5	4	4.5	5	5	4
667	1	4	2	5	1	0	0	1	1	1	1	0	1	4	4	1	0	0	5	1	0	1	1	0	1	0	1	4	3	3	3.33333	4	1	2	2.33333	2	2	3	2.33333	2	2	2	2	4	3	3.5	2	2	3
668	1	3	2	2	1	0	0	0	1	1	0	1	1	5	4	1	0	1	3	0	0	1	1	1	0	0	1	4	4	4	4	3	3	3	3	4	5	4	4.33333	3	4	5	4	3	5	4	5	5	5
669	1	4	2	2	3	0	0	1	1	1	1	1	1	4	4	1	0	0	3	1	1	1	0	1	0	1	0	5	4	4	4.33333	4	5	4	4.33333	4	3	3	3.33333	3	5	4	4	5	5	5	4	3	4
670	2	3	1	5	2	0	0	1	1	1	1	0	0	5	5	1	0	1	5	1	1	0	0	1	1	1	0	4	4	4	4	3	3	4	3.33333	5	4	3	4	3	3	4	3.33333	5	3	4	3	4	3
671	1	1	1	3	2	0	0	1	1	1	1	1	1	4	4	1	0	0	4	1	1	1	1	1	1	1	0	3	3	1	2.33333	4	4	4	4	5	3	5	4.33333	3	5	4	4	4	5	4.5	5	3	4
672	2	1	1	3	2	0	1	1	0	0	1	1	0	2	5	1	0	1	4	1	0	0	1	0	0	0	1	5	4	4	4.33333	2	2	2	2	5	5	4	4.66667	2	2	2	2	4	4	4	5	4	5
673	1	2	2	3	2	0	1	0	1	1	1	0	1	4	4	1	0	1	4	1	1	0	1	0	1	1	1	1	1	3	1.66667	1	3	3	2.33333	5	4	4	4.33333	3	2	3	2.66667	4	3	3.5	4	2	2
674	2	2	2	3	3	0	0	1	1	1	1	0	0	4	4	1	0	0	4	1	0	0	0	0	1	1	0	2	4	3	3	3	4	4	3.66667	4	3	3	3.33333	3	4	3	3.33333	4	3	3.5	3	3	3
675	1	3	2	2	1	1	1	1	0	0	1	0	1	4	4	1	0	0	3	1	1	0	0	0	1	1	0	3	2	1	2	2	2	2	2	1	2	2	1.66667	1	1	2	1.33333	1	2	1.5	3	3	3
676	1	4	1	4	1	1	1	0	0	0	1	0	0	5	3	1	0	1	5	1	1	0	0	0	0	1	1	3	4	3	3.33333	3	3	4	3.33333	4	3	2	3	3	4	4	3.66667	3	5	4	5	4	5
677	1	1	1	4	3	1	1	0	1	1	0	0	0	4	4	1	0	0	5	1	0	1	1	0	1	0	1	1	2	3	2	2	1	2	1.66667	2	2	1	1.66667	2	2	1	1.66667	2	1	1.5	1	2	2
678	1	1	1	5	3	0	0	0	1	1	0	1	1	3	4	1	0	1	5	0	0	1	0	1	0	1	0	3	3	4	3.33333	3	1	1	1.66667	1	1	2	1.33333	4	4	4	4	4	4	4	4	3	3
679	1	3	1	4	3	1	1	0	0	1	1	0	0	3	4	1	0	0	5	1	1	0	0	1	1	1	1	3	3	4	3.33333	4	4	3	3.66667	4	2	3	3	3	5	3	3.66667	4	4	4	4	3	3
680	1	4	2	4	3	1	0	1	0	0	0	0	0	2	3	1	1	1	5	1	0	0	0	0	0	0	1	3	2	4	3	4	2	2	2.66667	1	3	3	2.33333	3	3	1	2.33333	2	2	2	2	2	3
681	1	4	1	2	3	0	0	1	1	1	1	1	1	4	5	1	1	0	3	1	0	0	1	1	0	0	1	3	5	3	3.66667	3	3	4	3.33333	4	3	3	3.33333	3	3	2	2.66667	5	5	5	4	4	4
682	1	2	2	2	3	0	1	0	0	0	0	0	1	5	1	1	1	0	3	1	1	1	1	0	1	0	1	5	4	5	4.66667	5	4	5	4.66667	5	3	5	4.33333	5	5	5	5	4	5	4.5	3	3	3
683	2	3	1	3	2	1	0	0	0	1	0	0	1	2	4	1	0	1	4	1	1	1	0	0	1	1	1	4	3	3	3.33333	4	3	2	3	4	3	3	3.33333	3	3	3	3	3	3	3	4	3	3
684	2	4	1	1	3	0	1	0	0	0	1	1	0	2	3	1	1	0	1	1	0	0	1	0	0	1	1	5	5	5	5	4	5	4	4.33333	5	5	5	5	5	5	5	5	4	5	4.5	4	5	5
685	2	1	1	3	3	0	0	1	1	1	1	0	1	5	4	1	1	0	4	1	1	1	0	0	0	1	0	5	5	5	5	3	2	2	2.33333	3	2	3	2.66667	2	4	3	3	4	4	4	4	4	4
686	1	4	2	2	2	1	0	0	0	1	1	0	0	5	3	1	1	0	3	1	0	0	1	1	1	1	0	5	5	5	5	4	5	4	4.33333	5	5	5	5	4	4	5	4.33333	4	5	4.5	5	5	5
687	1	1	2	2	2	1	0	1	0	0	1	1	0	4	4	1	0	0	3	1	0	1	1	1	1	1	0	5	4	5	4.66667	4	4	3	3.66667	4	3	5	4	3	3	3	3	5	3	4	4	5	5
688	2	2	1	5	1	0	0	1	1	1	0	0	1	5	1	1	0	1	5	1	1	0	1	1	1	1	1	3	4	4	3.66667	4	3	3	3.33333	4	2	3	3	4	4	2	3.33333	3	3	3	3	3	3
689	1	3	2	1	3	1	0	1	0	1	0	0	0	4	1	1	1	0	1	1	0	0	0	1	1	0	0	3	4	5	4	3	4	4	3.66667	3	3	5	3.66667	4	5	4	4.33333	5	4	4.5	3	2	3
690	1	4	1	1	3	1	1	1	0	0	0	1	1	4	4	1	0	0	2	1	0	0	1	0	0	1	0	5	4	5	4.66667	3	4	4	3.66667	4	5	5	4.66667	5	5	5	5	3	4	3.5	5	3	5
691	1	4	1	3	1	0	0	1	1	1	0	1	0	5	3	1	0	0	4	1	1	0	1	0	1	0	1	4	4	4	4	5	4	4	4.33333	4	3	4	3.66667	3	5	5	4.33333	5	4	4.5	4	3	3
692	2	1	2	4	3	0	0	0	1	1	0	1	0	4	3	1	0	0	5	1	1	0	1	0	1	1	1	2	3	4	3	4	4	3	3.66667	2	4	2	2.66667	3	3	3	3	4	4	4	3	3	4
693	1	2	2	3	3	1	0	1	0	0	1	1	1	3	4	1	0	1	4	1	1	0	1	0	1	1	1	3	2	3	2.66667	1	3	3	2.33333	3	2	2	2.33333	4	4	5	4.33333	4	5	4.5	5	5	5
694	1	3	2	3	2	0	1	0	0	0	1	1	1	4	4	1	0	0	4	1	1	0	1	1	0	0	1	3	2	2	2.33333	2	1	2	1.66667	3	3	5	3.66667	2	2	1	1.66667	2	1	1.5	1	3	2
695	1	2	1	1	2	1	1	1	1	0	0	1	0	4	5	1	1	1	2	1	1	0	0	1	0	0	1	2	4	4	3.33333	4	4	3	3.66667	3	4	3	3.33333	4	4	4	4	3	4	3.5	3	3	3
696	1	1	2	1	1	1	1	0	1	0	0	0	0	3	3	1	0	0	2	1	0	0	0	0	1	1	1	3	4	3	3.33333	3	3	4	3.33333	3	3	3	3	5	4	4	4.33333	4	4	4	4	5	3
697	2	4	1	4	1	0	0	1	1	1	1	0	1	2	5	1	0	0	5	0	1	0	0	0	1	0	1	1	2	1	1.33333	2	1	2	1.66667	1	1	1	1	1	2	1	1.33333	2	1	1.5	2	2	1
698	1	3	1	2	2	0	1	1	1	1	0	1	1	5	3	1	0	0	3	1	1	1	1	0	0	1	1	3	3	3	3	5	5	3	4.33333	1	1	4	2	2	2	1	1.66667	3	3	3	3	3	4
699	1	3	1	2	1	1	0	1	0	0	0	0	0	2	4	1	1	1	3	1	1	0	0	0	1	1	1	4	5	5	4.66667	3	3	2	2.66667	5	4	3	4	3	4	4	3.66667	5	5	5	3	4	4
700	1	2	1	3	3	0	0	0	1	1	1	0	1	4	3	1	0	0	4	0	0	0	0	1	1	0	0	4	5	5	4.66667	4	4	4	4	4	3	4	3.66667	3	3	3	3	4	4	4	3	3	3
701	1	2	1	1	2	0	1	1	1	1	1	0	0	5	4	1	0	0	1	1	0	0	0	0	1	0	0	2	3	4	3	3	3	3	3	4	3	3	3.33333	4	5	4	4.33333	5	3	4	2	3	3
702	2	2	2	3	3	1	1	0	1	0	1	1	1	3	2	1	0	0	4	1	1	1	1	1	0	1	0	4	4	2	3.33333	3	3	3	3	2	3	3	2.66667	4	4	2	3.33333	4	4	4	4	4	4
703	2	4	1	3	3	1	1	0	1	1	1	0	1	2	2	1	1	0	4	0	0	0	1	0	1	0	1	5	5	5	5	1	3	3	2.33333	5	5	5	5	2	4	3	3	3	3	3	4	4	4
704	2	4	2	4	2	1	1	1	1	1	0	0	0	2	4	1	1	1	5	1	0	1	1	1	0	0	0	4	5	5	4.66667	2	3	2	2.33333	4	5	5	4.66667	3	4	3	3.33333	5	5	5	5	4	5
705	1	2	2	1	1	1	1	1	0	0	1	0	1	4	3	1	0	0	1	1	1	1	1	1	0	0	1	2	3	2	2.33333	4	3	3	3.33333	3	3	4	3.33333	4	4	3	3.66667	2	2	2	3	2	4
706	1	2	2	3	1	0	1	0	0	1	1	1	1	4	4	1	0	0	4	1	1	1	0	0	1	0	1	5	4	5	4.66667	5	4	5	4.66667	4	4	3	3.66667	3	2	2	2.33333	3	3	3	3	3	3
707	1	3	2	2	1	0	1	1	0	1	1	1	0	2	3	1	0	1	3	1	1	0	0	0	1	1	1	3	5	5	4.33333	3	4	4	3.66667	5	5	4	4.66667	5	5	3	4.33333	4	4	4	5	4	4
708	1	2	1	4	3	0	0	0	1	1	0	0	0	2	4	1	0	0	5	1	0	0	1	1	0	0	0	5	4	5	4.66667	1	1	2	1.33333	5	5	5	5	3	3	2	2.66667	3	3	3	3	3	3
709	1	4	2	1	2	1	1	1	1	1	1	1	0	5	5	1	0	0	2	1	1	1	1	1	1	0	1	4	5	5	4.66667	3	3	3	3	4	3	3	3.33333	4	3	4	3.66667	5	5	5	3	5	3
710	1	1	2	4	1	1	1	1	0	0	0	1	1	5	3	1	0	0	5	1	1	1	1	0	0	0	0	4	4	3	3.66667	5	4	5	4.66667	4	2	4	3.33333	4	3	2	3	4	4	4	4	3	3
711	1	3	2	3	2	0	0	0	1	0	0	0	0	3	1	1	0	1	4	1	1	0	1	1	0	1	0	3	2	1	2	3	3	3	3	1	1	2	1.33333	1	2	2	1.66667	2	3	2.5	3	3	3
712	2	1	2	3	3	1	1	0	1	1	0	0	0	4	3	1	0	1	4	1	1	0	0	0	0	0	1	4	3	3	3.33333	4	5	4	4.33333	3	5	4	4	3	3	3	3	4	3	3.5	3	4	5
713	2	1	2	3	1	1	1	0	0	1	1	1	0	3	3	1	0	1	4	0	1	1	1	0	0	0	1	3	4	4	3.66667	2	3	2	2.33333	2	3	3	2.66667	4	4	5	4.33333	4	5	4.5	4	4	4
714	1	3	1	3	2	1	1	0	1	0	0	0	1	5	5	1	0	1	4	1	1	0	0	0	0	0	1	4	4	3	3.66667	4	5	5	4.66667	3	3	4	3.33333	5	4	5	4.66667	5	5	5	4	4	3
715	1	3	1	4	3	1	1	1	1	1	0	1	0	4	3	1	0	0	5	1	0	1	0	0	1	0	1	5	5	5	5	3	2	2	2.33333	2	4	4	3.33333	4	4	3	3.66667	3	4	3.5	3	4	4
716	2	4	2	3	3	0	0	0	1	1	1	0	1	2	2	1	0	0	4	1	0	1	1	1	0	1	0	2	3	2	2.33333	3	3	3	3	1	2	2	1.66667	2	3	3	2.66667	2	3	2.5	2	2	3
717	2	2	2	1	3	1	1	1	0	0	0	1	0	3	1	1	1	0	2	0	1	0	1	0	1	1	1	5	5	5	5	4	2	2	2.66667	3	5	5	4.33333	4	4	3	3.66667	4	5	4.5	3	4	4
718	2	1	1	4	1	0	1	1	1	1	0	1	0	2	2	1	1	1	5	1	1	0	1	0	1	1	0	4	5	5	4.66667	3	5	4	4	4	2	2	2.66667	3	2	3	2.66667	4	5	4.5	5	5	4
719	2	2	2	3	2	0	1	1	0	1	1	1	0	2	3	1	0	1	4	1	0	0	0	0	1	1	0	5	4	4	4.33333	3	3	2	2.66667	3	4	3	3.33333	3	4	3	3.33333	3	4	3.5	3	4	4
720	1	4	1	1	1	0	0	1	1	1	1	0	0	2	3	1	0	1	1	1	1	1	1	1	0	1	1	4	3	2	3	3	3	4	3.33333	4	4	5	4.33333	4	4	5	4.33333	3	5	4	4	3	5
721	1	1	1	5	2	1	1	1	0	0	0	0	0	4	5	1	0	0	5	1	0	1	0	0	1	1	1	2	3	2	2.33333	5	3	4	4	4	4	5	4.33333	5	5	3	4.33333	3	3	3	5	5	5
722	1	4	2	3	3	0	1	1	0	0	1	1	1	4	2	1	1	1	4	1	1	0	1	0	0	1	1	4	3	2	3	3	2	2	2.33333	3	2	3	2.66667	3	4	2	3	4	4	4	3	2	3
723	2	1	2	2	1	1	1	1	0	0	0	1	0	4	4	1	0	1	3	1	1	0	0	0	0	1	0	5	5	5	5	3	2	3	2.66667	3	3	4	3.33333	3	3	3	3	2	4	3	4	4	5
724	1	3	1	3	1	1	1	0	1	0	1	0	0	5	4	1	0	0	4	1	0	0	1	1	0	0	1	5	5	5	5	4	5	5	4.66667	5	5	4	4.66667	4	4	4	4	5	5	5	5	5	5
725	1	4	2	3	1	0	1	0	1	0	0	1	1	3	4	1	1	0	4	1	1	0	1	0	1	1	1	5	4	5	4.66667	4	4	4	4	5	5	4	4.66667	5	4	4	4.33333	4	5	4.5	4	5	4
726	2	4	2	4	1	1	1	1	0	0	1	1	1	5	5	1	0	1	5	1	0	0	0	0	1	1	1	3	3	1	2.33333	3	3	4	3.33333	1	2	2	1.66667	3	3	2	2.66667	2	2	2	2	2	2
727	1	1	1	2	3	1	1	0	0	1	0	0	1	4	1	1	0	1	3	0	1	0	0	1	0	0	1	4	5	5	4.66667	2	2	2	2	2	2	3	2.33333	3	3	3	3	5	4	4.5	2	3	3
728	2	1	2	5	1	1	1	0	0	1	1	1	1	2	3	1	0	0	5	1	1	0	0	1	1	1	1	3	3	3	3	5	3	3	3.66667	5	3	3	3.66667	3	5	5	4.33333	4	3	3.5	3	3	3
729	1	3	2	2	1	0	1	1	1	0	1	1	1	4	4	1	1	1	3	1	1	0	0	0	0	1	1	5	4	5	4.66667	4	2	2	2.66667	3	3	4	3.33333	3	3	2	2.66667	3	4	3.5	5	5	5
730	2	4	2	2	2	1	1	0	1	1	0	0	0	5	2	1	0	1	3	1	0	0	1	1	1	1	1	5	4	5	4.66667	5	3	4	4	3	3	2	2.66667	3	3	3	3	5	5	5	3	3	3
731	1	2	2	1	3	0	0	0	1	1	1	1	0	3	3	1	0	1	1	1	0	1	1	0	0	1	1	5	5	5	5	4	3	5	4	5	5	4	4.66667	5	5	5	5	5	4	4.5	4	5	5
732	2	3	2	1	3	0	1	0	0	1	1	1	0	3	3	1	1	0	2	1	1	1	0	1	0	0	0	3	3	4	3.33333	3	4	4	3.66667	4	2	4	3.33333	4	5	5	4.66667	3	3	3	3	4	4
733	1	2	1	3	1	0	0	0	1	1	0	1	1	5	5	1	0	1	4	1	1	0	0	0	1	1	1	5	5	3	4.33333	3	3	3	3	2	2	3	2.33333	5	5	5	5	4	3	3.5	5	3	3
734	2	4	2	3	3	1	1	1	0	0	0	0	1	4	4	1	0	1	4	0	1	1	1	1	0	1	0	3	3	2	2.66667	3	1	3	2.33333	2	4	4	3.33333	3	3	1	2.33333	2	3	2.5	3	2	3
735	1	1	1	3	1	1	1	1	0	0	0	1	1	2	3	1	1	0	4	0	0	1	1	0	1	1	0	1	3	1	1.66667	3	3	3	3	1	2	1	1.33333	1	2	2	1.66667	2	2	2	2	1	2
736	1	4	2	3	3	0	1	1	0	1	1	1	0	4	5	1	0	0	4	1	0	0	0	1	0	1	1	2	4	2	2.66667	4	4	3	3.66667	3	2	3	2.66667	3	3	4	3.33333	3	4	3.5	4	4	3
737	2	4	1	5	1	0	1	1	1	1	1	1	1	2	4	1	0	0	5	1	1	0	0	0	1	1	1	5	5	5	5	3	3	4	3.33333	4	5	5	4.66667	5	5	5	5	4	4	4	4	4	5
738	1	3	1	3	3	1	1	1	0	0	1	0	1	4	3	1	0	0	4	1	1	0	0	0	1	0	1	3	3	4	3.33333	4	4	2	3.33333	3	4	4	3.66667	3	3	4	3.33333	3	4	3.5	3	3	3
739	1	2	2	2	2	1	1	0	0	1	0	0	0	4	3	1	1	0	3	1	1	0	0	1	0	1	0	5	5	5	5	4	4	5	4.33333	5	4	5	4.66667	5	4	5	4.66667	5	4	4.5	5	5	5
740	1	4	1	1	2	1	1	0	1	1	1	1	1	4	3	1	0	1	2	1	1	0	1	0	0	1	1	5	4	5	4.66667	3	2	3	2.66667	3	4	3	3.33333	5	4	5	4.66667	4	4	4	3	4	3
741	2	1	2	3	1	1	1	0	1	1	0	1	1	3	4	1	1	1	4	1	1	0	1	0	1	0	1	4	4	5	4.33333	5	5	5	5	3	4	3	3.33333	5	5	3	4.33333	4	4	4	5	4	4
742	2	2	2	3	1	0	1	1	0	1	0	0	1	3	3	1	1	1	4	1	1	1	1	1	1	0	0	2	4	2	2.66667	4	4	4	4	4	4	3	3.66667	3	3	4	3.33333	3	3	3	4	3	3
743	2	1	2	4	3	0	0	0	1	1	1	0	0	5	3	1	0	1	5	0	1	0	0	1	1	0	1	5	5	5	5	5	4	5	4.66667	4	5	5	4.66667	4	5	5	4.66667	4	4	4	5	5	5
744	2	1	1	4	3	1	1	0	1	0	0	1	0	2	5	1	1	0	5	1	1	0	1	1	1	1	1	2	3	4	3	3	3	2	2.66667	3	2	2	2.33333	3	3	3	3	2	3	2.5	2	3	4
745	2	4	1	3	2	1	1	1	0	1	0	0	0	4	5	1	1	0	4	1	1	0	1	0	0	0	1	3	4	4	3.66667	3	4	2	3	4	5	5	4.66667	4	4	3	3.66667	4	3	3.5	3	5	3
746	2	3	1	2	1	1	1	1	1	0	1	1	0	2	3	1	0	1	3	1	0	0	1	0	0	0	1	4	3	2	3	4	2	3	3	4	4	3	3.66667	3	3	2	2.66667	2	3	2.5	2	3	2
747	2	1	1	5	3	0	0	0	1	0	0	1	1	2	2	1	0	1	5	1	1	1	1	0	0	1	0	4	3	1	2.66667	4	3	4	3.66667	2	2	2	2	2	3	1	2	3	2	2.5	3	2	2
748	1	4	2	2	1	1	1	1	1	1	1	1	1	3	4	1	1	1	3	1	1	1	1	0	0	1	1	3	3	4	3.33333	3	4	4	3.66667	2	3	3	2.66667	3	3	3	3	3	3	3	5	5	4
749	1	4	1	2	3	0	0	1	1	0	1	0	0	4	3	1	0	0	3	1	0	0	1	1	1	1	1	4	5	5	4.66667	4	4	5	4.33333	5	4	4	4.33333	5	5	4	4.66667	3	3	3	5	4	3
750	1	3	2	4	1	1	1	0	0	0	1	0	1	4	2	1	0	0	5	0	0	1	0	1	0	1	0	2	2	3	2.33333	3	3	4	3.33333	2	2	3	2.33333	2	4	2	2.66667	3	3	3	4	3	4
751	2	4	1	4	1	1	1	0	0	0	1	1	0	4	3	1	1	0	5	1	1	0	1	1	0	1	1	5	5	4	4.66667	2	2	1	1.66667	5	5	5	5	4	3	3	3.33333	3	3	3	3	4	4
752	1	1	2	2	3	1	1	0	1	0	1	0	0	5	5	0	1	1	3	1	1	1	0	0	0	1	1	4	4	2	3.33333	3	4	3	3.33333	4	4	3	3.66667	3	5	4	4	4	5	4.5	5	5	5
753	1	1	1	4	1	0	1	0	0	1	1	0	1	5	3	1	0	1	5	1	0	0	1	0	1	0	1	5	4	5	4.66667	5	5	5	5	5	4	4	4.33333	4	4	5	4.33333	3	3	3	5	4	5
754	1	1	1	3	1	0	1	1	1	0	1	0	0	5	3	0	1	0	4	1	0	0	0	0	1	1	1	5	4	5	4.66667	3	2	2	2.33333	5	4	5	4.66667	4	5	3	4	5	4	4.5	4	5	4
755	1	3	1	2	3	0	1	1	1	1	1	0	1	3	3	0	1	0	3	1	1	0	0	0	0	1	1	5	5	5	5	4	5	4	4.33333	5	5	5	5	4	4	5	4.33333	5	5	5	5	4	5
756	2	4	2	2	2	1	1	0	1	1	1	0	1	3	3	1	1	1	3	1	1	0	1	1	1	1	1	3	4	4	3.66667	4	2	4	3.33333	2	3	3	2.66667	3	3	3	3	4	4	4	5	5	5
757	1	4	2	2	2	1	1	1	1	0	0	0	1	4	3	1	1	0	3	1	1	0	0	0	1	1	1	4	3	3	3.33333	5	5	4	4.66667	4	4	4	4	4	4	3	3.66667	4	5	4.5	3	5	4
758	1	4	1	4	3	1	1	0	1	0	1	1	1	4	4	1	1	0	5	1	1	1	1	0	0	1	0	4	5	3	4	2	3	2	2.33333	3	2	2	2.33333	2	3	3	2.66667	4	2	3	2	3	3
759	2	4	1	2	3	0	0	1	1	0	0	1	0	4	4	1	1	1	3	0	1	1	1	1	0	0	1	5	5	3	4.33333	4	5	4	4.33333	4	4	3	3.66667	4	5	5	4.66667	4	4	4	4	3	5
760	2	1	2	4	2	1	1	1	0	1	0	0	0	4	5	1	0	0	5	0	0	0	1	1	1	1	0	5	4	3	4	3	3	4	3.33333	5	4	3	4	4	5	3	4	3	3	3	3	2	2
761	2	1	1	3	2	1	1	1	1	0	0	0	1	4	3	1	1	1	4	0	0	1	1	1	0	1	1	3	3	4	3.33333	3	3	3	3	4	2	4	3.33333	4	4	2	3.33333	4	4	4	4	3	4
762	2	2	2	4	3	1	1	0	1	1	1	1	0	2	5	1	0	1	5	0	1	1	1	1	0	0	0	5	4	5	4.66667	5	5	4	4.66667	4	5	5	4.66667	4	4	5	4.33333	5	5	5	5	4	4
763	1	1	1	3	2	0	1	0	0	1	1	1	1	4	4	1	1	0	4	1	1	0	1	0	0	0	1	5	5	3	4.33333	5	5	4	4.66667	3	4	4	3.66667	5	5	5	5	5	5	5	4	4	3
764	1	2	1	3	1	1	1	0	1	1	1	1	0	5	4	1	1	1	4	1	0	1	1	1	0	1	1	5	5	5	5	3	3	1	2.33333	4	3	3	3.33333	3	3	3	3	4	3	3.5	4	4	4
765	1	2	2	1	1	0	0	1	1	1	1	1	1	4	2	1	0	0	1	0	0	1	0	0	1	1	1	4	5	3	4	3	2	3	2.66667	5	3	5	4.33333	5	3	5	4.33333	4	4	4	5	5	5
766	1	1	1	3	1	1	1	1	0	1	1	1	1	5	3	1	0	1	4	0	0	0	0	1	0	1	0	3	2	1	2	3	3	4	3.33333	2	2	1	1.66667	2	1	1	1.33333	1	1	1	2	2	2
767	1	1	2	2	3	1	1	0	1	1	1	1	1	5	3	1	1	1	3	1	1	1	0	1	1	1	0	4	5	4	4.33333	3	2	3	2.66667	4	3	4	3.66667	2	2	2	2	5	5	5	3	2	4
768	2	4	1	3	3	1	1	1	0	0	0	1	0	5	5	1	1	1	4	0	0	0	0	0	1	1	0	5	5	5	5	3	3	5	3.66667	5	5	4	4.66667	4	5	3	4	5	4	4.5	5	5	5
769	1	4	1	4	2	1	1	0	1	1	1	1	0	5	4	1	0	1	5	0	0	1	0	1	1	0	1	2	4	2	2.66667	3	3	3	3	3	3	5	3.66667	4	4	3	3.66667	5	4	4.5	3	4	5
770	1	2	2	3	1	1	1	1	1	1	1	1	1	5	5	1	1	0	4	1	1	0	0	1	1	0	1	3	2	3	2.66667	2	3	2	2.33333	3	3	4	3.33333	2	3	2	2.33333	3	3	3	4	2	4
771	1	3	2	4	1	1	0	1	1	1	0	0	0	4	5	1	1	1	5	1	0	1	0	0	1	1	0	5	4	5	4.66667	4	2	4	3.33333	4	5	5	4.66667	4	5	4	4.33333	4	5	4.5	2	3	2
772	2	4	1	5	1	1	1	1	0	0	1	0	0	2	4	1	1	1	5	1	0	0	0	0	0	1	0	3	5	3	3.66667	3	3	3	3	3	3	4	3.33333	4	4	4	4	3	3	3	3	3	3
773	1	1	1	3	1	1	1	1	0	1	0	1	1	4	1	1	0	1	4	1	1	1	1	0	1	1	1	3	2	4	3	3	2	3	2.66667	1	3	3	2.33333	3	4	1	2.66667	3	2	2.5	3	3	3
774	1	2	1	3	3	1	0	1	1	1	0	1	1	4	4	1	0	0	4	0	1	0	1	1	1	1	1	4	5	5	4.66667	3	3	3	3	5	4	4	4.33333	5	5	4	4.66667	4	4	4	5	5	5
775	1	4	2	2	3	1	0	0	1	0	0	1	0	4	2	1	0	1	3	0	1	0	0	0	1	1	0	3	4	3	3.33333	3	5	5	4.33333	3	4	4	3.66667	3	2	3	2.66667	3	3	3	5	4	5
776	1	4	1	1	1	1	1	0	1	0	0	1	1	3	4	1	0	1	2	1	1	0	1	0	0	1	0	5	5	5	5	5	4	5	4.66667	4	4	5	4.33333	5	5	5	5	5	5	5	5	5	5
777	2	1	2	2	3	1	1	0	1	0	0	0	1	4	4	1	0	1	3	1	1	0	1	0	1	1	0	4	3	4	3.66667	4	4	3	3.66667	4	4	3	3.66667	4	3	3	3.33333	5	4	4.5	3	3	3
778	1	2	2	3	1	1	1	1	1	1	0	0	0	5	4	1	1	0	4	1	0	0	1	0	0	1	0	2	3	3	2.66667	4	2	3	3	3	4	4	3.66667	4	4	4	4	3	4	3.5	3	3	3
779	2	4	1	4	2	1	0	1	1	1	1	1	1	4	3	1	1	0	5	1	1	0	0	1	0	0	1	3	3	4	3.33333	4	4	5	4.33333	4	4	3	3.66667	3	3	3	3	3	3	3	5	4	3
780	1	2	2	2	3	1	1	1	1	1	1	0	0	4	4	1	0	1	3	1	0	0	0	0	0	0	1	5	4	5	4.66667	2	3	2	2.33333	3	2	3	2.66667	3	4	4	3.66667	4	4	4	4	3	3
781	1	2	1	3	3	1	0	0	1	0	1	1	1	4	4	1	0	1	4	1	1	0	0	1	1	0	1	3	4	3	3.33333	4	3	2	3	4	3	3	3.33333	3	3	3	3	3	4	3.5	4	3	3
782	1	3	1	3	1	1	1	1	0	0	1	0	1	3	4	1	1	0	4	1	0	0	0	1	0	0	1	5	5	5	5	4	5	5	4.66667	5	4	5	4.66667	5	5	5	5	4	5	4.5	5	5	5
783	1	2	1	3	1	1	1	1	0	1	1	1	1	4	4	1	1	1	4	1	0	0	0	0	0	0	0	3	4	3	3.33333	3	3	4	3.33333	4	3	3	3.33333	4	3	3	3.33333	4	4	4	5	5	4
784	1	1	2	3	3	1	1	1	1	0	1	1	0	5	3	1	0	0	4	1	1	0	1	1	1	1	1	5	4	4	4.33333	2	2	2	2	3	2	2	2.33333	5	4	4	4.33333	2	3	2.5	5	4	5
785	1	3	1	1	2	1	1	1	0	0	1	1	1	3	1	1	0	1	2	1	0	0	0	1	1	1	1	5	5	5	5	2	3	3	2.66667	3	3	5	3.66667	5	5	4	4.66667	4	5	4.5	2	3	2
786	1	3	2	4	1	1	1	1	1	1	1	0	0	3	3	1	1	1	5	1	1	1	1	1	1	1	0	4	4	5	4.33333	2	3	3	2.66667	2	1	3	2	3	2	2	2.33333	3	3	3	4	3	3
787	2	3	1	3	1	1	1	1	0	1	1	0	0	2	5	1	0	0	4	1	0	0	0	1	0	0	1	4	4	4	4	3	3	3	3	3	4	3	3.33333	3	3	3	3	3	3	3	4	3	3
788	1	4	2	2	3	1	0	1	1	1	1	1	0	2	4	1	0	1	3	1	0	0	1	0	0	1	0	5	4	4	4.33333	3	3	2	2.66667	2	4	4	3.33333	4	4	5	4.33333	4	5	4.5	4	3	4
789	1	1	1	3	3	1	0	0	1	0	1	1	1	2	1	1	0	1	4	1	1	0	1	0	0	1	1	5	5	3	4.33333	3	3	2	2.66667	3	3	5	3.66667	3	4	5	4	4	4	4	5	5	5
790	1	4	1	2	2	1	1	1	1	1	0	0	0	3	4	1	0	1	3	1	0	0	1	0	0	0	1	4	3	3	3.33333	4	4	5	4.33333	3	3	4	3.33333	3	3	3	3	4	3	3.5	5	3	5
791	2	1	1	3	1	1	1	1	0	1	0	0	1	4	1	1	0	1	4	1	0	0	1	1	0	0	1	5	5	4	4.66667	3	3	3	3	3	4	3	3.33333	3	4	3	3.33333	4	3	3.5	4	3	4
792	1	1	2	2	2	1	1	0	1	1	0	1	1	5	5	1	0	1	3	1	0	0	0	0	1	0	0	5	4	4	4.33333	2	3	2	2.33333	4	4	4	4	3	4	3	3.33333	4	4	4	4	5	4
793	2	3	2	4	3	1	0	0	1	1	0	1	1	3	4	1	1	1	5	1	0	0	1	0	1	1	1	2	3	3	2.66667	5	3	3	3.66667	4	3	4	3.66667	4	4	3	3.66667	5	4	4.5	2	2	2
794	2	4	2	3	2	1	0	1	1	1	1	1	1	4	3	1	1	0	4	1	1	0	0	1	0	1	0	4	4	5	4.33333	5	5	5	5	4	4	5	4.33333	5	4	5	4.66667	5	5	5	4	5	5
795	2	4	1	3	2	1	1	0	1	0	0	0	1	4	5	1	1	0	4	1	0	0	1	0	1	0	1	4	5	4	4.33333	5	5	5	5	3	4	3	3.33333	3	5	3	3.66667	5	3	4	4	3	3
796	2	4	1	5	2	1	1	0	1	1	0	1	1	4	4	1	1	1	5	1	1	0	0	0	0	1	0	2	4	3	3	4	3	3	3.33333	4	4	5	4.33333	4	4	4	4	4	4	4	4	4	4
797	1	3	2	3	2	1	1	0	0	1	1	1	1	4	3	1	1	0	4	1	0	1	1	1	1	0	0	3	4	3	3.33333	3	2	2	2.33333	2	4	4	3.33333	2	3	2	2.33333	3	3	3	4	2	4
798	2	2	1	4	2	1	1	0	0	1	1	0	0	4	4	1	0	1	5	1	1	0	0	0	0	1	1	5	5	1	3.66667	2	2	2	2	3	3	2	2.66667	5	3	4	4	4	3	3.5	3	5	3
799	2	2	2	3	1	1	1	1	1	1	1	1	0	4	4	1	0	0	4	1	1	0	0	1	0	1	1	3	5	3	3.66667	2	2	1	1.66667	1	1	4	2	4	4	3	3.66667	4	4	4	3	4	3
800	2	1	2	1	1	1	1	1	1	1	0	0	0	4	3	1	1	0	1	0	0	0	0	0	0	1	0	4	3	3	3.33333	3	3	3	3	5	4	4	4.33333	5	4	5	4.66667	3	4	3.5	4	3	4
801	1	2	2	3	2	1	1	1	1	0	1	0	1	4	3	1	0	1	4	1	1	0	1	0	1	1	1	4	5	4	4.33333	3	1	1	1.66667	3	2	2	2.33333	5	4	5	4.66667	2	2	2	4	5	4
802	1	1	1	4	2	1	1	0	0	0	0	0	0	3	3	1	0	0	5	0	1	0	1	0	0	0	0	3	4	5	4	3	3	5	3.66667	5	3	3	3.66667	4	5	4	4.33333	4	5	4.5	5	3	3
803	2	1	2	2	2	1	1	0	1	0	1	1	1	2	2	1	1	1	3	1	0	1	0	1	1	1	1	5	4	3	4	4	4	4	4	3	3	3	3	4	5	4	4.33333	5	5	5	4	4	4
804	2	4	1	4	2	1	1	0	0	1	1	0	1	5	4	1	0	1	5	1	1	1	1	0	0	0	0	4	5	5	4.66667	5	5	5	5	5	4	5	4.66667	5	4	5	4.66667	4	4	4	4	4	5
805	1	4	2	2	3	1	1	0	1	0	1	0	1	5	1	1	1	1	3	1	1	1	0	1	0	1	0	4	3	3	3.33333	3	2	2	2.33333	3	3	4	3.33333	4	4	3	3.66667	5	4	4.5	3	3	3
806	1	2	1	2	1	1	1	0	0	1	1	1	1	2	2	1	1	1	3	1	1	0	0	1	0	0	1	5	5	5	5	5	4	5	4.66667	5	5	5	5	5	5	5	5	4	5	4.5	4	5	5
807	1	3	1	1	2	1	1	0	0	1	1	0	0	4	4	1	0	1	2	0	1	1	0	0	1	0	1	2	2	2	2	2	1	1	1.33333	2	1	2	1.66667	2	2	3	2.33333	1	2	1.5	1	1	2
808	2	3	2	3	1	1	1	0	1	0	0	1	0	4	4	1	1	0	4	1	1	0	1	0	1	1	0	5	4	4	4.33333	5	4	4	4.33333	3	5	3	3.66667	5	4	5	4.66667	5	5	5	3	4	3
809	1	1	1	5	1	1	1	1	0	1	0	1	0	4	5	1	1	0	5	1	1	1	1	0	1	1	0	3	4	4	3.66667	4	3	3	3.33333	3	3	4	3.33333	3	3	3	3	3	4	3.5	3	3	3
810	1	1	2	3	1	1	1	1	1	0	0	1	0	5	4	1	1	1	4	1	0	0	1	1	0	1	1	5	5	4	4.66667	5	5	5	5	3	3	3	3	4	3	3	3.33333	3	3	3	4	4	4
811	1	3	1	4	2	1	1	0	0	1	0	1	1	5	5	1	1	1	5	0	0	0	1	1	0	1	1	4	2	2	2.66667	2	2	2	2	3	1	2	2	3	3	3	3	3	2	2.5	3	3	2
812	1	3	2	5	3	1	1	0	1	1	1	1	0	5	3	1	1	1	5	1	1	0	0	0	1	1	1	4	4	5	4.33333	2	4	4	3.33333	5	5	5	5	5	5	3	4.33333	2	2	2	4	4	5
813	2	1	2	3	3	1	1	1	1	1	1	1	0	3	3	1	0	0	4	1	1	0	0	0	1	1	1	3	3	2	2.66667	4	4	2	3.33333	2	3	3	2.66667	3	3	3	3	3	4	3.5	3	3	3
814	2	4	2	1	3	1	1	0	1	0	1	0	0	5	3	1	0	0	1	1	1	1	0	1	0	1	1	4	3	2	3	3	3	3	3	2	3	3	2.66667	4	5	4	4.33333	4	3	3.5	3	3	3
815	1	4	2	3	3	1	1	0	0	0	1	1	1	4	4	1	0	0	4	1	1	0	0	1	0	1	1	3	4	4	3.66667	2	4	2	2.66667	4	5	5	4.66667	3	4	3	3.33333	3	4	3.5	3	4	4
816	2	4	2	2	3	1	0	0	1	0	0	1	1	4	5	1	0	0	3	1	1	1	1	0	1	0	0	3	4	5	4	3	4	4	3.66667	4	4	2	3.33333	3	3	3	3	5	5	5	3	3	3
817	1	2	1	2	2	1	1	0	1	0	0	0	0	4	4	1	1	0	3	1	1	0	0	0	1	1	1	3	4	3	3.33333	5	4	3	4	4	2	3	3	3	5	3	3.66667	5	5	5	3	5	3
818	2	2	2	4	1	1	1	0	1	1	0	1	0	4	5	1	0	1	5	1	0	0	0	0	0	0	1	5	5	4	4.66667	4	3	4	3.66667	5	3	5	4.33333	4	4	3	3.66667	4	4	4	5	5	4
819	1	4	1	3	2	1	1	0	1	1	0	0	0	5	5	1	0	0	4	1	1	1	1	0	1	0	1	4	4	5	4.33333	3	4	3	3.33333	5	4	4	4.33333	3	3	3	3	4	5	4.5	4	4	4
820	1	3	2	3	2	1	1	1	0	0	1	1	0	5	5	1	1	1	4	1	1	1	1	1	0	1	1	3	4	5	4	3	4	4	3.66667	5	5	4	4.66667	4	5	4	4.33333	3	4	3.5	4	3	3
821	1	3	1	3	2	1	1	1	0	1	0	0	0	2	4	1	0	0	4	1	1	0	1	1	1	1	0	2	2	2	2	2	2	2	2	2	1	2	1.66667	5	4	4	4.33333	5	5	5	4	5	4
822	2	2	1	3	2	1	0	1	1	1	0	0	1	4	1	1	1	1	4	1	1	0	1	1	1	0	1	3	4	2	3	3	4	4	3.66667	2	2	3	2.33333	4	4	3	3.66667	4	4	4	5	3	4
823	1	2	2	2	1	1	1	0	0	0	0	0	0	5	1	1	1	1	3	1	0	0	0	0	1	0	1	5	5	5	5	4	5	5	4.66667	4	4	5	4.33333	4	3	5	4	5	3	4	4	4	4
824	1	3	1	5	3	1	0	0	1	0	0	1	1	3	5	1	0	0	5	1	1	0	0	0	1	1	0	4	5	5	4.66667	5	5	4	4.66667	5	4	5	4.66667	4	4	5	4.33333	5	5	5	4	5	5
825	1	1	1	4	2	1	0	0	1	0	1	0	1	4	3	1	0	1	5	1	1	0	0	1	1	1	1	3	4	3	3.33333	4	4	4	4	2	2	4	2.66667	3	3	3	3	4	4	4	4	4	3
826	1	2	1	3	1	1	1	0	1	1	1	1	0	5	1	1	1	0	4	1	1	1	1	0	1	1	0	3	4	3	3.33333	3	2	3	2.66667	2	4	4	3.33333	4	3	3	3.33333	4	3	3.5	4	3	4
827	1	2	1	3	1	1	1	1	1	0	0	0	0	5	2	1	0	0	4	1	1	1	0	1	1	0	1	5	4	4	4.33333	4	5	4	4.33333	4	5	4	4.33333	4	5	4	4.33333	5	5	5	3	2	3
828	2	2	2	1	2	1	1	1	0	1	1	0	1	4	1	1	1	0	2	1	0	0	0	1	1	0	1	4	3	3	3.33333	3	3	5	3.66667	5	4	4	4.33333	3	4	3	3.33333	4	5	4.5	4	5	3
829	1	1	2	2	1	1	1	1	0	1	0	0	0	4	4	1	1	1	3	1	0	1	1	1	0	1	1	4	5	4	4.33333	4	3	4	3.66667	2	3	3	2.66667	3	4	4	3.66667	4	5	4.5	4	5	5
830	1	4	1	2	3	1	0	1	0	0	1	1	1	4	5	1	1	0	3	1	1	1	1	1	1	1	0	4	4	4	4	3	3	3	3	5	4	5	4.66667	3	5	3	3.66667	5	5	5	5	3	4
831	1	2	1	4	3	1	0	0	1	1	1	1	0	4	3	1	0	0	5	1	0	0	1	0	1	1	1	5	4	5	4.66667	4	4	4	4	4	4	5	4.33333	5	4	4	4.33333	4	4	4	4	4	4
832	1	2	2	1	1	1	0	0	1	1	1	0	1	5	5	1	1	1	1	1	1	1	0	1	1	1	0	3	5	4	4	3	3	3	3	3	3	4	3.33333	4	5	4	4.33333	3	3	3	4	2	2
833	2	3	1	2	3	1	0	1	0	1	0	1	1	4	4	1	1	0	3	1	0	0	1	0	0	1	0	5	4	5	4.66667	5	5	4	4.66667	5	5	4	4.66667	4	4	5	4.33333	5	5	5	4	5	4
834	1	4	1	2	2	1	1	1	0	0	0	0	1	4	2	1	1	1	3	0	1	1	1	1	1	1	0	3	5	3	3.66667	3	3	3	3	4	5	4	4.33333	3	5	4	4	5	5	5	5	4	4
835	1	1	2	2	3	1	1	1	1	1	1	1	0	5	2	1	1	0	3	1	1	1	1	1	0	1	1	3	2	3	2.66667	2	2	2	2	1	1	2	1.33333	3	2	3	2.66667	2	4	3	4	4	5
836	2	3	2	2	2	1	1	0	1	0	0	0	0	5	5	1	1	1	3	1	1	1	1	1	1	1	1	3	3	2	2.66667	3	4	2	3	3	3	4	3.33333	3	3	3	3	5	4	4.5	3	3	3
837	2	1	1	3	3	1	0	1	1	0	1	0	0	4	4	1	0	0	4	1	1	0	0	1	1	1	1	3	4	5	4	4	4	4	4	4	4	5	4.33333	3	3	3	3	5	4	4.5	4	3	4
838	2	1	1	3	1	1	0	1	1	0	0	0	1	4	4	1	1	0	4	1	1	0	1	0	1	0	1	2	3	2	2.33333	3	2	3	2.66667	2	3	2	2.33333	3	4	3	3.33333	3	3	3	2	3	4
839	1	2	2	3	1	1	1	1	1	0	0	0	0	5	5	1	1	0	4	1	0	1	1	0	0	1	0	4	5	5	4.66667	5	5	4	4.66667	5	5	4	4.66667	3	4	4	3.66667	4	5	4.5	4	5	5
840	1	1	2	2	3	1	0	0	1	1	1	1	0	5	4	1	1	1	3	0	1	1	0	0	0	1	1	5	4	3	4	3	2	3	2.66667	5	3	5	4.33333	4	5	5	4.66667	3	5	4	2	3	3
841	2	1	2	4	3	1	1	0	0	0	1	1	0	3	4	1	0	1	5	0	0	1	0	0	0	1	1	5	5	5	5	5	4	5	4.66667	4	5	4	4.33333	5	4	5	4.66667	2	3	2.5	4	4	5
842	2	3	1	4	3	1	1	1	1	0	0	0	0	4	5	1	0	1	5	1	1	1	1	1	0	0	1	5	4	5	4.66667	3	3	5	3.66667	5	3	4	4	5	4	4	4.33333	3	2	2.5	2	3	2
843	1	1	1	5	1	1	1	0	0	1	1	0	1	4	4	1	1	1	5	1	1	0	0	1	1	1	0	3	3	2	2.66667	3	2	2	2.33333	2	1	3	2	2	2	2	2	3	3	3	3	1	2
844	1	2	2	1	3	1	1	0	1	1	1	1	0	4	4	1	1	1	2	1	1	0	0	0	1	0	1	2	3	3	2.66667	2	3	3	2.66667	2	3	2	2.33333	4	5	5	4.66667	5	4	4.5	5	4	5
845	1	2	1	3	2	1	1	0	1	0	1	1	1	5	4	1	1	1	4	0	0	0	0	0	1	1	0	3	2	2	2.33333	4	3	3	3.33333	2	3	3	2.66667	4	3	4	3.66667	4	3	3.5	4	5	5
846	1	3	1	1	3	1	0	0	1	1	1	1	1	5	4	1	1	1	2	1	1	0	0	0	0	0	0	4	3	2	3	4	2	3	3	3	2	2	2.33333	3	5	3	3.66667	3	3	3	3	3	4
847	1	3	1	3	2	1	1	1	1	0	1	0	1	5	3	1	1	0	4	0	1	1	1	0	1	0	1	4	3	3	3.33333	3	3	2	2.66667	2	4	3	3	3	3	4	3.33333	4	3	3.5	3	3	4
848	2	1	2	1	3	1	0	0	1	0	1	1	1	5	4	1	0	0	2	1	1	1	1	1	1	1	0	2	3	2	2.33333	2	3	2	2.33333	3	3	4	3.33333	4	4	3	3.66667	3	2	2.5	4	2	4
849	2	4	2	3	1	1	0	0	1	1	1	1	0	4	4	1	1	0	4	0	0	0	1	1	1	0	1	5	4	5	4.66667	4	2	3	3	4	3	3	3.33333	3	3	3	3	4	4	4	3	3	4
850	1	4	1	2	3	1	1	1	0	1	1	1	1	5	3	1	1	1	3	1	1	0	1	0	0	0	1	5	5	4	4.66667	2	2	1	1.66667	3	3	4	3.33333	4	3	4	3.66667	4	2	3	2	3	2
851	1	4	2	2	2	1	1	0	1	1	1	0	0	4	5	1	1	1	3	0	1	0	0	1	0	0	1	4	4	4	4	3	4	4	3.66667	3	4	4	3.66667	3	3	2	2.66667	4	3	3.5	4	4	4
852	1	4	2	2	1	1	0	0	1	0	0	1	1	2	4	1	1	1	3	0	1	1	1	0	0	1	0	5	4	4	4.33333	5	5	4	4.66667	3	4	3	3.33333	3	3	3	3	5	4	4.5	3	3	3
853	2	4	2	3	1	1	1	0	1	1	1	1	1	3	3	1	1	1	4	1	0	0	1	1	1	1	0	4	5	3	4	5	4	3	4	3	3	5	3.66667	2	3	3	2.66667	3	4	3.5	3	3	3
854	2	3	2	2	3	1	1	1	1	1	1	0	0	2	2	1	1	1	3	1	1	0	1	1	1	1	0	3	4	5	4	3	4	4	3.66667	4	2	2	2.66667	3	4	3	3.33333	5	5	5	4	4	3
855	1	2	1	2	1	1	1	1	0	0	1	1	0	4	1	1	1	0	3	1	0	1	1	0	0	1	0	2	3	2	2.33333	4	3	4	3.66667	3	3	5	3.66667	4	4	4	4	3	3	3	4	3	4
856	1	3	1	2	3	1	1	1	1	0	1	0	1	4	2	1	0	1	3	1	0	0	1	1	0	0	0	2	3	4	3	4	5	4	4.33333	2	3	3	2.66667	4	4	3	3.66667	3	3	3	4	2	3
857	2	4	2	5	3	1	1	1	0	0	0	1	1	3	4	1	0	0	5	1	0	0	0	1	1	0	0	3	4	3	3.33333	5	5	5	5	4	3	4	3.66667	2	3	2	2.33333	3	4	3.5	3	4	3
858	1	2	2	2	3	1	1	1	1	1	1	1	0	5	4	1	0	0	3	1	1	0	1	1	1	0	1	2	3	2	2.33333	3	1	3	2.33333	4	2	4	3.33333	2	2	1	1.66667	3	4	3.5	5	4	5
859	1	4	2	1	3	1	0	1	1	0	1	0	1	4	4	1	0	0	2	1	1	1	1	1	1	1	1	5	4	5	4.66667	3	3	3	3	4	3	3	3.33333	5	4	4	4.33333	2	3	2.5	2	3	2
860	2	4	1	4	3	1	1	0	1	0	1	0	0	3	4	1	0	1	5	1	0	0	1	1	0	0	1	3	3	4	3.33333	3	4	4	3.66667	4	4	3	3.66667	4	3	4	3.66667	4	4	4	3	3	3
861	2	2	2	3	1	1	1	1	0	0	0	1	0	2	4	1	0	0	4	0	0	0	1	1	0	0	1	4	5	5	4.66667	4	5	5	4.66667	5	5	3	4.33333	2	2	2	2	4	4	4	5	5	3
[truncated: 3 more columns]

## Sheet: Sheet2
		variable		items	Strongly Agree	Agree	Somewhat Agree	Disagree	Strongly Disagree
		Digital Technology Use	Usage situation	Your use of the Internet (including mobile Internet access) is frequent
			Information query	You often use the Internet to inquire about sports information technology use
			Network consumption	You frequently use the Internet for online consumption
		Symbolic Perception		My class status is reflected in the luxury sports consumption
				Buying different sports products can show my personality
				Participating in high-quality sports consumption can feel high-quality life
		Emotional Experience		Buying digital sports makes me feel good
				Digital sports consumption makes me feel satisfied
				I am very excited and excited about digital sports consumption
		Sports Consumption Behavior	tangible sports consumption behavior	Subscribe to sports books, newspapers and magazines
				Buy sports equipment
				Buy workout clothing
			spectator sports consumption behavior	Buy sports tickets
				Buy tickets for sports shows
			participatory sports consumption behavior	Buy tickets for ball sports venues
				Purchase gym tickets for a fee
				Spend money on physical rehabilitation medicine
				Buy sports lottery tickets
